# Supplementary material for: A routine for the determination of the microstructure of stacking-faulted nickel cobalt aluminium hydroxide precursors for lithium nickel cobalt aluminium oxide battery materials
Source: J Appl Crystallogr. 2020 Feb 1;53(Pt 1):76–87. doi: 10.1107/S1600576719016212 (PMC6998777; doi:10.1107/S1600576719016212)
Supplement: Supplementary file 1 [file j-53-00076-sup1.txt]

    1.989     2619
    2.004     2612
    2.019     2780
    2.034     2831
    2.049     2870
    2.064     2988
    2.079     3069
    2.094     3110
    2.109     3434
    2.124     3614
    2.139     3913
    2.154     4107
    2.169     4461
    2.184     5001
    2.199     5302
    2.214     5483
    2.229     5912
    2.244     6521
    2.259     6852
    2.274     6943
    2.289     7275
    2.304     6805
    2.319     6895
    2.334     6901
    2.349     6682
    2.364     6893
    2.379     6840
    2.394     6635
    2.409     6765
    2.424     6795
    2.439     6655
    2.454     6611
    2.469     6518
    2.484     6180
    2.499     5893
    2.514     6189
    2.529     6378
    2.544     6289
    2.559     6456
    2.574     6508
    2.589     6506
    2.604     6560
    2.619     6393
    2.634     5965
    2.649     6163
    2.664     6451
    2.679     6082
    2.694     6133
    2.709     6200
    2.724     6104
    2.739     6205
    2.754     6260
    2.769     6232
    2.784     5892
    2.799     6083
    2.814     5705
    2.829     5491
    2.844     5420
    2.859     5331
    2.874     5897
    2.889     5920
    2.904     5922
    2.919     5861
    2.934     5960
    2.949     5821
    2.964     5938
    2.979     5605
    2.994     5558
    3.009     5388
    3.024     5279
    3.039     5430
    3.054     5622
    3.069     5506
    3.084     5412
    3.099     5378
    3.114     5510
    3.129     5178
    3.144     5053
    3.159     5110
    3.174     5240
    3.189     5167
    3.204     5080
    3.219     5444
    3.234     4912
    3.249     5094
    3.264     5238
    3.279     5306
    3.294     5230
    3.309     5374
    3.324     5311
    3.339     5261
    3.354     5103
    3.369     5097
    3.384     5260
    3.399     4975
    3.414     5117
    3.429     5095
    3.444     5268
    3.459     5455
    3.474     4958
    3.489     5090
    3.504     4785
    3.519     4799
    3.534     4812
    3.549     4964
    3.564     5037
    3.579     5188
    3.594     5341
    3.609     5228
    3.624     5212
    3.639     5291
    3.654     5123
    3.669     5062
    3.684     5146
    3.699     5121
    3.714     5439
    3.729     5517
    3.744     5217
    3.759     5278
    3.774     5086
    3.789     4964
    3.804     4948
    3.819     5049
    3.834     5162
    3.849     5069
    3.864     5189
    3.879     5142
    3.894     4908
    3.909     5388
    3.924     5555
    3.939     5571
    3.954     5365
    3.969     5153
    3.984     5151
    3.999     5171
    4.014     5372
    4.029     5454
    4.044     5439
    4.059     5072
    4.074     5142
    4.089     5353
    4.104     5361
    4.119     5312
    4.134     5180
    4.149     5364
    4.164     5093
    4.179     4885
    4.194     5055
    4.209     5204
    4.224     5034
    4.239     4923
    4.254     5220
    4.269     5239
    4.284     4851
    4.299     5156
    4.314     5026
    4.329     4930
    4.344     5090
    4.359     5285
    4.374     5322
    4.389     4820
    4.404     5067
    4.419     5236
    4.434     5272
    4.449     5001
    4.464     5218
    4.479     5068
    4.494     4958
    4.509     4822
    4.524     5029
    4.539     5083
    4.554     5157
    4.569     5043
    4.584     5045
    4.599     4635
    4.614     5190
    4.629     5217
    4.644     5305
    4.659     4756
    4.674     5107
    4.689     5321
    4.704     5349
    4.719     4848
    4.734     4843
    4.749     5040
    4.764     4834
    4.779     4917
    4.794     4756
    4.809     4721
    4.824     5031
    4.839     4834
    4.854     5060
    4.869     4717
    4.884     5065
    4.899     4900
    4.914     4654
    4.929     4639
    4.944     4603
    4.959     4688
    4.974     4834
    4.989     4732
    5.004     4982
    5.019     5433
    5.034     5115
    5.049     5028
    5.064     4959
    5.079     4706
    5.094     4790
    5.109     4787
    5.124     5081
    5.139     4931
    5.154     4594
    5.169     5002
    5.184     4970
    5.199     4344
    5.214     4865
    5.229     4596
    5.244     5208
    5.259     4939
    5.274     4996
    5.289     4862
    5.304     5164
    5.319     4755
    5.334     4983
    5.349     4691
    5.364     4729
    5.379     4478
    5.394     4670
    5.409     4813
    5.424     4770
    5.439     5183
    5.454     4589
    5.469     5125
    5.484     4481
    5.499     4871
    5.514     5111
    5.529     4988
    5.544     5149
    5.559     4940
    5.574     4790
    5.589     5261
    5.604     4935
    5.619     5360
    5.634     5475
    5.649     5177
    5.664     5225
    5.679     5504
    5.694     5260
    5.709     4895
    5.724     5365
    5.739     4810
    5.754     4843
    5.769     5497
    5.784     4982
    5.799     4769
    5.814     4813
    5.829     5166
    5.844     5007
    5.859     5108
    5.874     4883
    5.889     5014
    5.904     5025
    5.919     4713
    5.934     4921
    5.949     5301
    5.964     5119
    5.979     4858
    5.994     4809
    6.009     4804
    6.024     4900
    6.039     4932
    6.054     4904
    6.069     5185
    6.084     4679
    6.099     5096
    6.114     5007
    6.129     4871
    6.144     5078
    6.159     5020
    6.174     5088
    6.189     5002
    6.204     4860
    6.219     4788
    6.234     4835
    6.249     4661
    6.264     4520
    6.279     4839
    6.294     5113
    6.309     4879
    6.324     4887
    6.339     5101
    6.354     5232
    6.369     4821
    6.384     4648
    6.399     5123
    6.414     5043
    6.429     5105
    6.444     4483
    6.459     4888
    6.474     5058
    6.489     4836
    6.504     5018
    6.519     5002
    6.534     4814
    6.549     5415
    6.564     4718
    6.579     4874
    6.594     5041
    6.609     5388
    6.624     4657
    6.639     4861
    6.654     4633
    6.669     4615
    6.684     4984
    6.699     5156
    6.714     4481
    6.729     4692
    6.744     4742
    6.759     5141
    6.774     5109
    6.789     5241
    6.804     4918
    6.819     4933
    6.834     4738
    6.849     4523
    6.864     4681
    6.879     5259
    6.894     4851
    6.909     4812
    6.924     5009
    6.939     4993
    6.954     4747
    6.969     4963
    6.984     4617
    6.999     5029
    7.014     5244
    7.029     5036
    7.044     5414
    7.059     5027
    7.074     5067
    7.089     4946
    7.104     5023
    7.119     5287
    7.134     4963
    7.149     4919
    7.164     5376
    7.179     5281
    7.194     5225
    7.209     5337
    7.224     4935
    7.239     4934
    7.254     5347
    7.269     5713
    7.284     5563
    7.299     5415
    7.314     5446
    7.329     5387
    7.344     5614
    7.359     5935
    7.374     5262
    7.389     5829
    7.404     6003
    7.419     6120
    7.434     5775
    7.449     6057
    7.464     5945
    7.479     6420
    7.494     6399
    7.509     6499
    7.524     6591
    7.539     6630
    7.554     6625
    7.569     6483
    7.584     6519
    7.599     6696
    7.614     7317
    7.629     7099
    7.644     6921
    7.659     7190
    7.674     6735
    7.689     7140
    7.704     7516
    7.719     7355
    7.734     7459
    7.749     7839
    7.764     8010
    7.779     8203
    7.794     8384
    7.809     8634
    7.824     8986
    7.839     8887
    7.854     8707
    7.869     8644
    7.884     9240
    7.899     9576
    7.914     9502
    7.929     9650
    7.944    10144
    7.959    10341
    7.974    10502
    7.989    10562
    8.004    10447
    8.019    10938
    8.034    11441
    8.049    11588
    8.064    11952
    8.079    12212
    8.094    12525
    8.109    12431
    8.124    12568
    8.139    13530
    8.154    13871
    8.169    14094
    8.184    14412
    8.199    14635
    8.214    15579
    8.229    16421
    8.244    16204
    8.259    16439
    8.274    17157
    8.289    17642
    8.304    18116
    8.319    18922
    8.334    19269
    8.349    19411
    8.364    20216
    8.379    20504
    8.394    20833
    8.409    21871
    8.424    22368
    8.439    22969
    8.454    23735
    8.469    23667
    8.484    23972
    8.499    24999
    8.514    26023
    8.529    26878
    8.544    27151
    8.559    26998
    8.574    26942
    8.589    27680
    8.604    28558
    8.619    28546
    8.634    28800
    8.649    29736
    8.664    29863
    8.679    29243
    8.694    28932
    8.709    28858
    8.724    28185
    8.739    27669
    8.754    27141
    8.769    27865
    8.784    26188
    8.799    25259
    8.814    24574
    8.829    23819
    8.844    22671
    8.859    21898
    8.874    21373
    8.889    20837
    8.904    19810
    8.919    18574
    8.934    18025
    8.949    17029
    8.964    16219
    8.979    16241
    8.994    15597
    9.009    14794
    9.024    13648
    9.039    13017
    9.054    12080
    9.069    11723
    9.084    10897
    9.099    10884
    9.114    10250
    9.129     9806
    9.144     9238
    9.159     9210
    9.174     9076
    9.189     8067
    9.204     7612
    9.219     7752
    9.234     7902
    9.249     7536
    9.264     7412
    9.279     6495
    9.294     6842
    9.309     6440
    9.324     6242
    9.339     6111
    9.354     6495
    9.369     5968
    9.384     5948
    9.399     6123
    9.414     5576
    9.429     5439
    9.444     5684
    9.459     5570
    9.474     5279
    9.489     5479
    9.504     5642
    9.519     5548
    9.534     5219
    9.549     4980
    9.564     5068
    9.579     4775
    9.594     5237
    9.609     4834
    9.624     5377
    9.639     4544
    9.654     4828
    9.669     5042
    9.684     4561
    9.699     4452
    9.714     4701
    9.729     4496
    9.744     4936
    9.759     4608
    9.774     4775
    9.789     4574
    9.804     4523
    9.819     4858
    9.834     4420
    9.849     4450
    9.864     4610
    9.879     4184
    9.894     4357
    9.909     4196
    9.924     4425
    9.939     4619
    9.954     4613
    9.969     4323
    9.984     4540
    9.999     4308
   10.014     4405
   10.029     4270
   10.044     4526
   10.059     4345
   10.074     4227
   10.089     4357
   10.104     4155
   10.119     4036
   10.134     4012
   10.149     4055
   10.164     4302
   10.179     4048
   10.194     3962
   10.209     4148
   10.224     4103
   10.239     3939
   10.254     3916
   10.269     3945
   10.284     4119
   10.299     4208
   10.314     4168
   10.329     4195
   10.344     4109
   10.359     3954
   10.374     3908
   10.389     3909
   10.404     3945
   10.419     3968
   10.434     4143
   10.449     3941
   10.464     4245
   10.479     4428
   10.494     3961
   10.509     3818
   10.524     3747
   10.539     3937
   10.554     4032
   10.569     4028
   10.584     4108
   10.599     3944
   10.614     3779
   10.629     3902
   10.644     4008
   10.659     3924
   10.674     3846
   10.689     4007
   10.704     4034
   10.719     3712
   10.734     3743
   10.749     3968
   10.764     3836
   10.779     3763
   10.794     3904
   10.809     3829
   10.824     3680
   10.839     3739
   10.854     3834
   10.869     3769
   10.884     3605
   10.899     3574
   10.914     3734
   10.929     3624
   10.944     3570
   10.959     3776
   10.974     3935
   10.989     3830
   11.004     3747
   11.019     3874
   11.034     3422
   11.049     3313
   11.064     3578
   11.079     3973
   11.094     3523
   11.109     3411
   11.124     3569
   11.139     3760
   11.154     4023
   11.169     3723
   11.184     3728
   11.199     3663
   11.214     3777
   11.229     3904
   11.244     3510
   11.259     3294
   11.274     3463
   11.289     4054
   11.304     3584
   11.319     3600
   11.334     3788
   11.349     4082
   11.364     4116
   11.379     4057
   11.394     3684
   11.409     3860
   11.424     3613
   11.439     3666
   11.454     3631
   11.469     3953
   11.484     3600
   11.499     3775
   11.514     3657
   11.529     3694
   11.544     3784
   11.559     4053
   11.574     3834
   11.589     3793
   11.604     3950
   11.619     3760
   11.634     4069
   11.649     3647
   11.664     3538
   11.679     3440
   11.694     3778
   11.709     4005
   11.724     3659
   11.739     3940
   11.754     3854
   11.769     3960
   11.784     3704
   11.799     3681
   11.814     3669
   11.829     3728
   11.844     3675
   11.859     3818
   11.874     3957
   11.889     3686
   11.904     3770
   11.919     3583
   11.934     3477
   11.949     3696
   11.964     3587
   11.979     3437
   11.994     3799
   12.009     3859
   12.024     3582
   12.039     3578
   12.054     3804
   12.069     3528
   12.084     3236
   12.099     3539
   12.114     3598
   12.129     3454
   12.144     3539
   12.159     3493
   12.174     3566
   12.189     3254
   12.204     3500
   12.219     3521
   12.234     3597
   12.249     3733
   12.264     3477
   12.279     3377
   12.294     3297
   12.309     3406
   12.324     3519
   12.339     3526
   12.354     3658
   12.369     3518
   12.384     3390
   12.399     3740
   12.414     3647
   12.429     3515
   12.444     3465
   12.459     3417
   12.474     3517
   12.489     3532
   12.504     3578
   12.519     3576
   12.534     3451
   12.549     3491
   12.564     3341
   12.579     3072
   12.594     3445
   12.609     3660
   12.624     3494
   12.639     3435
   12.654     3366
   12.669     3514
   12.684     3566
   12.699     3306
   12.714     3410
   12.729     3559
   12.744     3376
   12.759     3123
   12.774     3214
   12.789     3277
   12.804     3352
   12.819     3351
   12.834     3227
   12.849     3481
   12.864     3929
   12.879     3571
   12.894     3120
   12.909     3088
   12.924     3171
   12.939     3067
   12.954     3045
   12.969     3345
   12.984     3528
   12.999     3461
   13.014     3352
   13.029     3359
   13.044     3439
   13.059     3483
   13.074     3168
   13.089     3430
   13.104     3232
   13.119     3153
   13.134     3397
   13.149     3067
   13.164     3276
   13.179     3552
   13.194     3131
   13.209     3000
   13.224     3400
   13.239     3305
   13.254     3373
   13.269     3660
   13.284     3300
   13.299     3128
   13.314     3176
   13.329     3378
   13.344     3588
   13.359     3394
   13.374     3196
   13.389     3332
   13.404     3196
   13.419     3187
   13.434     3191
   13.449     3396
   13.464     3286
   13.479     3259
   13.494     3032
   13.509     3126
   13.524     3760
   13.539     3440
   13.554     3659
   13.569     3292
   13.584     3392
   13.599     3687
   13.614     3142
   13.629     3373
   13.644     3292
   13.659     3685
   13.674     3555
   13.689     3452
   13.704     3299
   13.719     3236
   13.734     3320
   13.749     3224
   13.764     3683
   13.779     3624
   13.794     3307
   13.809     3224
   13.824     3282
   13.839     3504
   13.854     3440
   13.869     3491
   13.884     2963
   13.899     3348
   13.914     3757
   13.929     3286
   13.944     3251
   13.959     3517
   13.974     3311
   13.989     3535
   14.004     3468
   14.019     3334
   14.034     3324
   14.049     3218
   14.064     3275
   14.079     3461
   14.094     3551
   14.109     3177
   14.124     3256
   14.139     3212
   14.154     3317
   14.169     3162
   14.184     3173
   14.199     3521
   14.214     3350
   14.229     3214
   14.244     3614
   14.259     3547
   14.274     3448
   14.289     3446
   14.304     3545
   14.319     3711
   14.334     3816
   14.349     3537
   14.364     3296
   14.379     3450
   14.394     3405
   14.409     3590
   14.424     3738
   14.439     3528
   14.454     3773
   14.469     3889
   14.484     3966
   14.499     4104
   14.514     3866
   14.529     3920
   14.544     4086
   14.559     4211
   14.574     4291
   14.589     4337
   14.604     4515
   14.619     4788
   14.634     4952
   14.649     5112
   14.664     5106
   14.679     5336
   14.694     5551
   14.709     5952
   14.724     6350
   14.739     6597
   14.754     6732
   14.769     6748
   14.784     7122
   14.799     7475
   14.814     7790
   14.829     8308
   14.844     8754
   14.859     9273
   14.874     9714
   14.889     9929
   14.904    10492
   14.919    11235
   14.934    11861
   14.949    12686
   14.964    13616
   14.979    14521
   14.994    14976
   15.009    15899
   15.024    16705
   15.039    17326
   15.054    18839
   15.069    20181
   15.084    20889
   15.099    21102
   15.114    20893
   15.129    20096
   15.144    20076
   15.159    19908
   15.174    17913
   15.189    16136
   15.204    14983
   15.219    13877
   15.234    12539
   15.249    11418
   15.264    10521
   15.279     9677
   15.294     9194
   15.309     8784
   15.324     8202
   15.339     7500
   15.354     7328
   15.369     7222
   15.384     6925
   15.399     6780
   15.414     6680
   15.429     6232
   15.444     5991
   15.459     6082
   15.474     6054
   15.489     5724
   15.504     5380
   15.519     5373
   15.534     5501
   15.549     5208
   15.564     5164
   15.579     5328
   15.594     5410
   15.609     5602
   15.624     5390
   15.639     5271
   15.654     5308
   15.669     4924
   15.684     4768
   15.699     4938
   15.714     4838
   15.729     4911
   15.744     5113
   15.759     5004
   15.774     4878
   15.789     4898
   15.804     5013
   15.819     4920
   15.834     4757
   15.849     4630
   15.864     4649
   15.879     4729
   15.894     4706
   15.909     5006
   15.924     4964
   15.939     4692
   15.954     5015
   15.969     4906
   15.984     4773
   15.999     4889
   16.014     4787
   16.029     4771
   16.044     4980
   16.059     5146
   16.074     5110
   16.089     4930
   16.104     5174
   16.119     5048
   16.134     4953
   16.149     5105
   16.164     4955
   16.179     4866
   16.194     5012
   16.209     4854
   16.224     4986
   16.239     4984
   16.254     5113
   16.269     5335
   16.284     5334
   16.299     5073
   16.314     5174
   16.329     5674
   16.344     5689
   16.359     5434
   16.374     5401
   16.389     5457
   16.404     5894
   16.419     5738
   16.434     5465
   16.449     5564
   16.464     5742
   16.479     5795
   16.494     5686
   16.509     5531
   16.524     5962
   16.539     6162
   16.554     6389
   16.569     6472
   16.584     6344
   16.599     6657
   16.614     6758
   16.629     6790
   16.644     7043
   16.659     6993
   16.674     7058
   16.689     7263
   16.704     7418
   16.719     7518
   16.734     7543
   16.749     7735
   16.764     7825
   16.779     7943
   16.794     8274
   16.809     8514
   16.824     8496
   16.839     8494
   16.854     8810
   16.869     9202
   16.884     9429
   16.899     9638
   16.914     9758
   16.929    10084
   16.944    10416
   16.959    10538
   16.974    11020
   16.989    11107
   17.004    11361
   17.019    11756
   17.034    12140
   17.049    12779
   17.064    13392
   17.079    14016
   17.094    14658
   17.109    14475
   17.124    14245
   17.139    14951
   17.154    15905
   17.169    16161
   17.184    16121
   17.199    16747
   17.214    17978
   17.229    18537
   17.244    18543
   17.259    18953
   17.274    19631
   17.289    19592
   17.304    20203
   17.319    21002
   17.334    20925
   17.349    21368
   17.364    21859
   17.379    22110
   17.394    22433
   17.409    22715
   17.424    22753
   17.439    22211
   17.454    22245
   17.469    21850
   17.484    22131
   17.499    21970
   17.514    21911
   17.529    21926
   17.544    21468
   17.559    20952
   17.574    20562
   17.589    20533
   17.604    19904
   17.619    19259
   17.634    18765
   17.649    17828
   17.664    17328
   17.679    16902
   17.694    16360
   17.709    16241
   17.724    15893
   17.739    15017
   17.754    14796
   17.769    14232
   17.784    14232
   17.799    13381
   17.814    13094
   17.829    12468
   17.844    12254
   17.859    11786
   17.874    11079
   17.889    10777
   17.904    10913
   17.919    10463
   17.934    10035
   17.949    10182
   17.964     9602
   17.979     9221
   17.994     9384
   18.009     8960
   18.024     8828
   18.039     8483
   18.054     8049
   18.069     8292
   18.084     7795
   18.099     7836
   18.114     7527
   18.129     7120
   18.144     7156
   18.159     6850
   18.174     6669
   18.189     6584
   18.204     6832
   18.219     6758
   18.234     6467
   18.249     6693
   18.264     6329
   18.279     5639
   18.294     5568
   18.309     5700
   18.324     5773
   18.339     5537
   18.354     5385
   18.369     5903
   18.384     5272
   18.399     5208
   18.414     5381
   18.429     5117
   18.444     4839
   18.459     4876
   18.474     4577
   18.489     4888
   18.504     4837
   18.519     4704
   18.534     4885
   18.549     4325
   18.564     4665
   18.579     4990
   18.594     4513
   18.609     4363
   18.624     4354
   18.639     4184
   18.654     4426
   18.669     4345
   18.684     4488
   18.699     4327
   18.714     4197
   18.729     3806
   18.744     4113
   18.759     4024
   18.774     3830
   18.789     3887
   18.804     4034
   18.819     3999
   18.834     4098
   18.849     3816
   18.864     3662
   18.879     3768
   18.894     3854
   18.909     4057
   18.924     3580
   18.939     3519
   18.954     3760
   18.969     3884
   18.984     3908
   18.999     3877
   19.014     3699
   19.029     3875
   19.044     3731
   19.059     3572
   19.074     3721
   19.089     3365
   19.104     3787
   19.119     3715
   19.134     3706
   19.149     3870
   19.164     3444
   19.179     3622
   19.194     3619
   19.209     3388
   19.224     3251
   19.239     3292
   19.254     3637
   19.269     3785
   19.284     3446
   19.299     3399
   19.314     3380
   19.329     3243
   19.344     3338
   19.359     3553
   19.374     3356
   19.389     3151
   19.404     3282
   19.419     3301
   19.434     3256
   19.449     2977
   19.464     3079
   19.479     3255
   19.494     3130
   19.509     3095
   19.524     3373
   19.539     3289
   19.554     2876
   19.569     3057
   19.584     3174
   19.599     2988
   19.614     3330
   19.629     3083
   19.644     2961
   19.659     3462
   19.674     3056
   19.689     3173
   19.704     3364
   19.719     3014
   19.734     3009
   19.749     3277
   19.764     3294
   19.779     3132
   19.794     2873
   19.809     3185
   19.824     3097
   19.839     2917
   19.854     2899
   19.869     2851
   19.884     3258
   19.899     2836
   19.914     3037
   19.929     2908
   19.944     2979
   19.959     2910
   19.974     2779
   19.989     2762
   20.004     3057
   20.019     2872
   20.034     2772
   20.049     2781
   20.064     2953
   20.079     3015
   20.094     2952
   20.109     2879
   20.124     2820
   20.139     2989
   20.154     2991
   20.169     2819
   20.184     2899
   20.199     3119
   20.214     3185
   20.229     3040
   20.244     2933
   20.259     2995
   20.274     2865
   20.289     2836
   20.304     2809
   20.319     2858
   20.334     2632
   20.349     2857
   20.364     2819
   20.379     2693
   20.394     2986
   20.409     3004
   20.424     2787
   20.439     2952
   20.454     2959
   20.469     2669
   20.484     2756
   20.499     2927
   20.514     2740
   20.529     2739
   20.544     2779
   20.559     2568
   20.574     2967
   20.589     3035
   20.604     2899
   20.619     3093
   20.634     2943
   20.649     2859
   20.664     2971
   20.679     2954
   20.694     3006
   20.709     2911
   20.724     2952
   20.739     2740
   20.754     2649
   20.769     2820
   20.784     2946
   20.799     2964
   20.814     3110
   20.829     3097
   20.844     3117
   20.859     3236
   20.874     3153
   20.889     2899
   20.904     3038
   20.919     3261
   20.934     3042
   20.949     3072
   20.964     3104
   20.979     3102
   20.994     3074
   21.009     3173
   21.024     3263
   21.039     2985
   21.054     3186
   21.069     2914
   21.084     2657
   21.099     2680
   21.114     2771
   21.129     3157
   21.144     3127
   21.159     3132
   21.174     3064
   21.189     3244
   21.204     3242
   21.219     3220
   21.234     3099
   21.249     3064
   21.264     2888
   21.279     2929
   21.294     3059
   21.309     3093
   21.324     3094
   21.339     3031
   21.354     3022
   21.369     3138
   21.384     2946
   21.399     2902
   21.414     3057
   21.429     3063
   21.444     3053
   21.459     3081
   21.474     3365
   21.489     2903
   21.504     3015
   21.519     3093
   21.534     3258
   21.549     3166
   21.564     3266
   21.579     3194
   21.594     3283
   21.609     3230
   21.624     3022
   21.639     3149
   21.654     3013
   21.669     3236
   21.684     3202
   21.699     3367
   21.714     3603
   21.729     3180
   21.744     3284
   21.759     3116
   21.774     3103
   21.789     3204
   21.804     3295
   21.819     3262
   21.834     3417
   21.849     3676
   21.864     3653
   21.879     3627
   21.894     3727
   21.909     3604
   21.924     3548
   21.939     3731
   21.954     3658
   21.969     3882
   21.984     4070
   21.999     3890
   22.014     3828
   22.029     3764
   22.044     3756
   22.059     3725
   22.074     3842
   22.089     3935
   22.104     3844
   22.119     4045
   22.134     4074
   22.149     3860
   22.164     4311
   22.179     4514
   22.194     4507
   22.209     4324
   22.224     4219
   22.239     4246
   22.254     4227
   22.269     4485
   22.284     4612
   22.299     4539
   22.314     4351
   22.329     4479
   22.344     4615
   22.359     4760
   22.374     4812
   22.389     4733
   22.404     4963
   22.419     4731
   22.434     4532
   22.449     4819
   22.464     5009
   22.479     4888
   22.494     4855
   22.509     5097
   22.524     5322
   22.539     4988
   22.554     5242
   22.569     5135
   22.584     5155
   22.599     5389
   22.614     5618
   22.629     5708
   22.644     5301
   22.659     5654
   22.674     5843
   22.689     5971
   22.704     5831
   22.719     6001
   22.734     5951
   22.749     5944
   22.764     5907
   22.779     6276
   22.794     6314
   22.809     6422
   22.824     6484
   22.839     6719
   22.854     6422
   22.869     7066
   22.884     7080
   22.899     7192
   22.914     6781
   22.929     7185
   22.944     7505
   22.959     7590
   22.974     7469
   22.989     7381
   23.004     7863
   23.019     7694
   23.034     7985
   23.049     7824
   23.064     7817
   23.079     8221
   23.094     7999
   23.109     8434
   23.124     7969
   23.139     8487
   23.154     8280
   23.169     8135
   23.184     8195
   23.199     8014
   23.214     8268
   23.229     8545
   23.244     8297
   23.259     8847
   23.274     9199
   23.289     9099
   23.304     8912
   23.319     8916
   23.334     8441
   23.349     8485
   23.364     8067
   23.379     8825
   23.394     8364
   23.409     8154
   23.424     8594
   23.439     8497
   23.454     7733
   23.469     8263
   23.484     7814
   23.499     8188
   23.514     7890
   23.529     7937
   23.544     7760
   23.559     8081
   23.574     7296
   23.589     7595
   23.604     7234
   23.619     7007
   23.634     6564
   23.649     6894
   23.664     6879
   23.679     6701
   23.694     7305
   23.709     6451
   23.724     6805
   23.739     6221
   23.754     6378
   23.769     6977
   23.784     6610
   23.799     6474
   23.814     6241
   23.829     5962
   23.844     6290
   23.859     6111
   23.874     6164
   23.889     6153
   23.904     5868
   23.919     5865
   23.934     6235
   23.949     5983
   23.964     5323
   23.979     5887
   23.994     5214
   24.009     5292
   24.024     5668
   24.039     5177
   24.054     4787
   24.069     4769
   24.084     4973
   24.099     4944
   24.114     5103
   24.129     4869
   24.144     4820
   24.159     4858
   24.174     4534
   24.189     4762
   24.204     4829
   24.219     4731
   24.234     4423
   24.249     4377
   24.264     4380
   24.279     4231
   24.294     4286
   24.309     4091
   24.324     4438
   24.339     3846
   24.354     4478
   24.369     4132
   24.384     3964
   24.399     4123
   24.414     4001
   24.429     4242
   24.444     3993
   24.459     3728
   24.474     3710
   24.489     3723
   24.504     3759
   24.519     3505
   24.534     3472
   24.549     3748
   24.564     3740
   24.579     3584
   24.594     3738
   24.609     3803
   24.624     3435
   24.639     3338
   24.654     3552
   24.669     3624
   24.684     3607
   24.699     3244
   24.714     3334
   24.729     3497
   24.744     3393
   24.759     3570
   24.774     3528
   24.789     3279
   24.804     3573
   24.819     3193
   24.834     3199
   24.849     3386
   24.864     3719
   24.879     2966
   24.894     3178
   24.909     2854
   24.924     2859
   24.939     3174
   24.954     3371
   24.969     2793
   24.984     2740
   24.999     3015
   25.014     3328
   25.029     3254
   25.044     3369
   25.059     3040
   25.074     3017
   25.089     2986
   25.104     2764
   25.119     2850
   25.134     3228
   25.149     2862
   25.164     2980
   25.179     3139
   25.194     2934
   25.209     2939
   25.224     2929
   25.239     2714
   25.254     2814
   25.269     3070
   25.284     2859
   25.299     3127
   25.314     2830
   25.329     2950
   25.344     2673
   25.359     2651
   25.374     3048
   25.389     2759
   25.404     2804
   25.419     3270
   25.434     2868
   25.449     2915
   25.464     3010
   25.479     2684
   25.494     2653
   25.509     2846
   25.524     3108
   25.539     3029
   25.554     2921
   25.569     2968
   25.584     2950
   25.599     3043
   25.614     3303
   25.629     2788
   25.644     3129
   25.659     3336
   25.674     3449
   25.689     3105
   25.704     3136
   25.719     3021
   25.734     3524
   25.749     3514
   25.764     3626
   25.779     3630
   25.794     3562
   25.809     3699
   25.824     3493
   25.839     3427
   25.854     3702
   25.869     4006
   25.884     3909
   25.899     3669
   25.914     4086
   25.929     3898
   25.944     4151
   25.959     4400
   25.974     4346
   25.989     4771
   26.004     5250
   26.019     5431
   26.034     5725
   26.049     6104
   26.064     6661
   26.079     7199
   26.094     7457
   26.109     7605
   26.124     8314
   26.139     9377
   26.154    10110
   26.169    10613
   26.184    11233
   26.199    12441
   26.214    13022
   26.229    14158
   26.244    14857
   26.259    15422
   26.274    16594
   26.289    17524
   26.304    17636
   26.319    17930
   26.334    18118
   26.349    17849
   26.364    16939
   26.379    16087
   26.394    15772
   26.409    14664
   26.424    13476
   26.439    12167
   26.454    11002
   26.469    10538
   26.484     9774
   26.499     8536
   26.514     7651
   26.529     7180
   26.544     6744
   26.559     6284
   26.574     6297
   26.589     5989
   26.604     5272
   26.619     5131
   26.634     4877
   26.649     4588
   26.664     4736
   26.679     4688
   26.694     4649
   26.709     4552
   26.724     4118
   26.739     3924
   26.754     3984
   26.769     4167
   26.784     4276
   26.799     4170
   26.814     3924
   26.829     3551
   26.844     3574
   26.859     3768
   26.874     3697
   26.889     3700
   26.904     3811
   26.919     3847
   26.934     3622
   26.949     3435
   26.964     3537
   26.979     3445
   26.994     3333
   27.009     3492
   27.024     3714
   27.039     3461
   27.054     3464
   27.069     3388
   27.084     3183
   27.099     3143
   27.114     3238
   27.129     3318
   27.144     3475
   27.159     3488
   27.174     3483
   27.189     3435
   27.204     3427
   27.219     3522
   27.234     3980
   27.249     3916
   27.264     4009
   27.279     4008
   27.294     4169
   27.309     3866
   27.324     4006
   27.339     3955
   27.354     4358
   27.369     4335
   27.384     4424
   27.399     4511
   27.414     4951
   27.429     5200
   27.444     4865
   27.459     5104
   27.474     5307
   27.489     5901
   27.504     6193
   27.519     6450
   27.534     6272
   27.549     6974
   27.564     7237
   27.579     7423
   27.594     7947
   27.609     8867
   27.624     8912
   27.639     9443
   27.654    10450
   27.669    10135
   27.684    10609
   27.699    11403
   27.714    11840
   27.729    11592
   27.744    12257
   27.759    12872
   27.774    12639
   27.789    12475
   27.804    12518
   27.819    12349
   27.834    11759
   27.849    12146
   27.864    11228
   27.879    11068
   27.894     9770
   27.909     9576
   27.924     9597
   27.939     8469
   27.954     7751
   27.969     7620
   27.984     7181
   27.999     7047
   28.014     6273
   28.029     6135
   28.044     5756
   28.059     5169
   28.074     5320
   28.089     4705
   28.104     4732
   28.119     4563
   28.134     4147
   28.149     4067
   28.164     3843
   28.179     3804
   28.194     3821
   28.209     3739
   28.224     3570
   28.239     3738
   28.254     3519
   28.269     3495
   28.284     3362
   28.299     3415
   28.314     3297
   28.329     3151
   28.344     3107
   28.359     2975
   28.374     2872
   28.389     2923
   28.404     3110
   28.419     3233
   28.434     3038
   28.449     2884
   28.464     2933
   28.479     2894
   28.494     2698
   28.509     2686
   28.524     2760
   28.539     2848
   28.554     2846
   28.569     2902
   28.584     2976
   28.599     2880
   28.614     2718
   28.629     2680
   28.644     2605
   28.659     2620
   28.674     2712
   28.689     2896
   28.704     2660
   28.719     2854
   28.734     3038
   28.749     2713
   28.764     2631
   28.779     2504
   28.794     2685
   28.809     2802
   28.824     2723
   28.839     2799
   28.854     2737
   28.869     2618
   28.884     2669
   28.899     2718
   28.914     2687
   28.929     2669
   28.944     2756
   28.959     2775
   28.974     2555
   28.989     2614
   29.004     2768
   29.019     2718
   29.034     2566
   29.049     2740
   29.064     2769
   29.079     2533
   29.094     2507
   29.109     2616
   29.124     2661
   29.139     2478
   29.154     2486
   29.169     2629
   29.184     2514
   29.199     2556
   29.214     2706
   29.229     2738
   29.244     2804
   29.259     2693
   29.274     2788
   29.289     2474
   29.304     2333
   29.319     2631
   29.334     2833
   29.349     2604
   29.364     2526
   29.379     2575
   29.394     2764
   29.409     2962
   29.424     2690
   29.439     2677
   29.454     2821
   29.469     2856
   29.484     2966
   29.499     2577
   29.514     2472
   29.529     2630
   29.544     3031
   29.559     2846
   29.574     2632
   29.589     2815
   29.604     3143
   29.619     3307
   29.634     3325
   29.649     2952
   29.664     3092
   29.679     2881
   29.694     2921
   29.709     2857
   29.724     3097
   29.739     3032
   29.754     3014
   29.769     3023
   29.784     3084
   29.799     3145
   29.814     3404
   29.829     3178
   29.844     3128
   29.859     3238
   29.874     3126
   29.889     3547
   29.904     3136
   29.919     2975
   29.934     3038
   29.949     3288
   29.964     3569
   29.979     3363
   29.994     3585
   30.009     3510
   30.024     3605
   30.039     3421
   30.054     3467
   30.069     3448
   30.084     3657
   30.099     3547
   30.114     3639
   30.129     3934
   30.144     3682
   30.159     3756
   30.174     3744
   30.189     3666
   30.204     3982
   30.219     3973
   30.234     4006
   30.249     4358
   30.264     4480
   30.279     4306
   30.294     4425
   30.309     4714
   30.324     4672
   30.339     4686
   30.354     4971
   30.369     5221
   30.384     5171
   30.399     5461
   30.414     5586
   30.429     6046
   30.444     5795
   30.459     6114
   30.474     6272
   30.489     6518
   30.504     6605
   30.519     6317
   30.534     6163
   30.549     6034
   30.564     6265
   30.579     6267
   30.594     6147
   30.609     6207
   30.624     5894
   30.639     5517
   30.654     5840
   30.669     5674
   30.684     5391
   30.699     5247
   30.714     5031
   30.729     5171
   30.744     5162
   30.759     5003
   30.774     4935
   30.789     4928
   30.804     4920
   30.819     4613
   30.834     4350
   30.849     4739
   30.864     4953
   30.879     4648
   30.894     4593
   30.909     4541
   30.924     4663
   30.939     4747
   30.954     4511
   30.969     4594
   30.984     4704
   30.999     4465
   31.014     4119
   31.029     4321
   31.044     4416
   31.059     4472
   31.074     4382
   31.089     4211
   31.104     4510
   31.119     4862
   31.134     4419
   31.149     4089
   31.164     4288
   31.179     4345
   31.194     4201
   31.209     4241
   31.224     4519
   31.239     4579
   31.254     4577
   31.269     4521
   31.284     4491
   31.299     4639
   31.314     4745
   31.329     4600
   31.344     4829
   31.359     4599
   31.374     4518
   31.389     4939
   31.404     4638
   31.419     4939
   31.434     5421
   31.449     4962
   31.464     5002
   31.479     5482
   31.494     5530
   31.509     5497
   31.524     5927
   31.539     5708
   31.554     5643
   31.569     5891
   31.584     6321
   31.599     6478
   31.614     6263
   31.629     6254
   31.644     6583
   31.659     6697
   31.674     6820
   31.689     6921
   31.704     7026
   31.719     7193
   31.734     7423
   31.749     7009
   31.764     7368
   31.779     8147
   31.794     7724
   31.809     7915
   31.824     7736
   31.839     7640
   31.854     7757
   31.869     6925
   31.884     7275
   31.899     6970
   31.914     7487
   31.929     6769
   31.944     6639
   31.959     6490
   31.974     6126
   31.989     6202
   32.004     5926
   32.019     5969
   32.034     5805
   32.049     5437
   32.064     5107
   32.079     5147
   32.094     5079
   32.109     4844
   32.124     4884
   32.139     4291
   32.154     4388
   32.169     4805
   32.184     4172
   32.199     4110
   32.214     4013
   32.229     3816
   32.244     3996
   32.259     3853
   32.274     3727
   32.289     3628
   32.304     3378
   32.319     3287
   32.334     3510
   32.349     3615
   32.364     3174
   32.379     3225
   32.394     3105
   32.409     3108
   32.424     3003
   32.439     2962
   32.454     3044
   32.469     2983
   32.484     2917
   32.499     3143
   32.514     2971
   32.529     2956
   32.544     2915
   32.559     2949
   32.574     2954
   32.589     2952
   32.604     2666
   32.619     2486
   32.634     2591
   32.649     2456
   32.664     2554
   32.679     2797
   32.694     2603
   32.709     2680
   32.724     2747
   32.739     2684
   32.754     2749
   32.769     2389
   32.784     2469
   32.799     2480
   32.814     2463
   32.829     2444
   32.844     2359
   32.859     2402
   32.874     2516
   32.889     2554
   32.904     2557
   32.919     2356
   32.934     2301
   32.949     2404
   32.964     2630
   32.979     2699
   32.994     2551
   33.009     2451
   33.024     2370
   33.039     2370
   33.054     2409
   33.069     2437
   33.084     2448
   33.099     2347
   33.114     2459
   33.129     2434
   33.144     2233
   33.159     2203
   33.174     2294
   33.189     2275
   33.204     2300
   33.219     2338
   33.234     2418
   33.249     2255
   33.264     2207
   33.279     2083
   33.294     1923
   33.309     2167
   33.324     2342
   33.339     2376
   33.354     2303
   33.369     2209
   33.384     2009
   33.399     2322
   33.414     2768
   33.429     2529
   33.444     2341
   33.459     2535
   33.474     2643
   33.489     2417
   33.504     2343
   33.519     2356
   33.534     2353
   33.549     2404
   33.564     2584
   33.579     2584
   33.594     2290
   33.609     2325
   33.624     2443
   33.639     2415
   33.654     2401
   33.669     2375
   33.684     2296
   33.699     2310
   33.714     2418
   33.729     2483
   33.744     2319
   33.759     2141
   33.774     2199
   33.789     2346
   33.804     2167
   33.819     2207
   33.834     2269
   33.849     2426
   33.864     2677
   33.879     2492
   33.894     2472
   33.909     2555
   33.924     2386
   33.939     2204
   33.954     2211
   33.969     2174
   33.984     2269
   33.999     2437
   34.014     2396
   34.029     2357
   34.044     2312
   34.059     2356
   34.074     2343
   34.089     2218
   34.104     2082
   34.119     2177
   34.134     2253
   34.149     2169
   34.164     2453
   34.179     2471
   34.194     2233
   34.209     2434
   34.224     2515
   34.239     2416
   34.254     2419
   34.269     2268
   34.284     2275
   34.299     2359
   34.314     2475
   34.329     2506
   34.344     2383
   34.359     2533
   34.374     2475
   34.389     2342
   34.404     2432
   34.419     2347
   34.434     2348
   34.449     2480
   34.464     2254
   34.479     2360
   34.494     2340
   34.509     2396
   34.524     2481
   34.539     2398
   34.554     2292
   34.569     2404
   34.584     2746
   34.599     2666
   34.614     2353
   34.629     2348
   34.644     2403
   34.659     2715
   34.674     2578
   34.689     2327
   34.704     2360
   34.719     2424
   34.734     2434
   34.749     2407
   34.764     2199
   34.779     2497
   34.794     2692
   34.809     2805
   34.824     2828
   34.839     2572
   34.854     2752
   34.869     2804
   34.884     2773
   34.899     2906
   34.914     2749
   34.929     2761
   34.944     2915
   34.959     2952
   34.974     3030
   34.989     2940
   35.004     2935
   35.019     2927
   35.034     2879
   35.049     3031
   35.064     3150
   35.079     3072
   35.094     2974
   35.109     3050
   35.124     3277
   35.139     3333
   35.154     3273
   35.169     3253
   35.184     3274
   35.199     3372
   35.214     3377
   35.229     3476
   35.244     3429
   35.259     3455
   35.274     3624
   35.289     3753
   35.304     3798
   35.319     3901
   35.334     4120
   35.349     4449
   35.364     4126
   35.379     3646
   35.394     3975
   35.409     4264
   35.424     4114
   35.439     3928
   35.454     3889
   35.469     4255
   35.484     4367
   35.499     4086
   35.514     4122
   35.529     4270
   35.544     3970
   35.559     3984
   35.574     4243
   35.589     3975
   35.604     3864
   35.619     3802
   35.634     3856
   35.649     4003
   35.664     3916
   35.679     3804
   35.694     3588
   35.709     3529
   35.724     3272
   35.739     3262
   35.754     3340
   35.769     3393
   35.784     3487
   35.799     3388
   35.814     3311
   35.829     3241
   35.844     3240
   35.859     3227
   35.874     3177
   35.889     3162
   35.904     2935
   35.919     2905
   35.934     2849
   35.949     2888
   35.964     2952
   35.979     2931
   35.994     2902
   36.009     2919
   36.024     2813
   36.039     2975
   36.054     2736
   36.069     2898
   36.084     2676
   36.099     2745
   36.114     2711
   36.129     2429
   36.144     2258
   36.159     2521
   36.174     2498
   36.189     2433
   36.204     2677
   36.219     2595
   36.234     2414
   36.249     2556
   36.264     2458
   36.279     2478
   36.294     2517
   36.309     2193
   36.324     2614
   36.339     2431
   36.354     2352
   36.369     2311
   36.384     2185
   36.399     2265
   36.414     2181
   36.429     2123
   36.444     2217
   36.459     2323
   36.474     2521
   36.489     2375
   36.504     2685
   36.519     2477
   36.534     1982
   36.549     1997
   36.564     2123
   36.579     2261
   36.594     2141
   36.609     2068
   36.624     2466
   36.639     2362
   36.654     2212
   36.669     2243
   36.684     2151
   36.699     2028
   36.714     2003
   36.729     1885
   36.744     2223
   36.759     2062
   36.774     2113
   36.789     2316
   36.804     1893
   36.819     2257
   36.834     2454
   36.849     2114
   36.864     1970
   36.879     2083
   36.894     1946
   36.909     2330
   36.924     2189
   36.939     2330
   36.954     2283
   36.969     2145
   36.984     1945
   36.999     2145
   37.014     2104
   37.029     2010
   37.044     2054
   37.059     2102
   37.074     2202
   37.089     2257
   37.104     2129
   37.119     2024
   37.134     2090
   37.149     2142
   37.164     2399
   37.179     2075
   37.194     2109
   37.209     2269
   37.224     2503
   37.239     2546
   37.254     2522
   37.269     2342
   37.284     2451
   37.299     2473
   37.314     2410
   37.329     2494
   37.344     2226
   37.359     2625
   37.374     2631
   37.389     2601
   37.404     2855
   37.419     2463
   37.434     2695
   37.449     2767
   37.464     2586
   37.479     2450
   37.494     2494
   37.509     2897
   37.524     3011
   37.539     2649
   37.554     2753
   37.569     2763
   37.584     2693
   37.599     2794
   37.614     3004
   37.629     2849
   37.644     2700
   37.659     2811
   37.674     2868
   37.689     2867
   37.704     2635
   37.719     2655
   37.734     2847
   37.749     2780
   37.764     2780
   37.779     2988
   37.794     2877
   37.809     2488
   37.824     2680
   37.839     2707
   37.854     2505
   37.869     3019
   37.884     2688
   37.899     2673
   37.914     3046
   37.929     2609
   37.944     2757
   37.959     2971
   37.974     2619
   37.989     2524
   38.004     2634
   38.019     2896
   38.034     2566
   38.049     2373
   38.064     2545
   38.079     2465
   38.094     2251
   38.109     2225
   38.124     2309
   38.139     2569
   38.154     2373
   38.169     2465
   38.184     2273
   38.199     2295
   38.214     2239
   38.229     2079
   38.244     2055
   38.259     2399
   38.274     2257
   38.289     2061
   38.304     2106
   38.319     2270
   38.334     2304
   38.349     2244
   38.364     2186
   38.379     2173
   38.394     2276
   38.409     2306
   38.424     2123
   38.439     2135
   38.454     2352
   38.469     2427
   38.484     2281
   38.499     2142
   38.514     2247
   38.529     2131
   38.544     2110
   38.559     2153
   38.574     2245
   38.589     2043
   38.604     2128
   38.619     1972
   38.634     2030
   38.649     2310
   38.664     2304
   38.679     2117
   38.694     2244
   38.709     2292
   38.724     1981
   38.739     2043
   38.754     2151
   38.769     1975
   38.784     1983
   38.799     2113
   38.814     1964
   38.829     2259
   38.844     2439
   38.859     2518
   38.874     2281
   38.889     2129
   38.904     2102
   38.919     2345
   38.934     2497
   38.949     2370
   38.964     2141
   38.979     2247
   38.994     2403
   39.009     2450
   39.024     2338
   39.039     2174
   39.054     2182
   39.069     2299
   39.084     2407
   39.099     2381
   39.114     2199
   39.129     2175
   39.144     2347
   39.159     2488
   39.174     2343
   39.189     2326
   39.204     2481
   39.219     2360
   39.234     2232
   39.249     2347
   39.264     2303
   39.279     2180
   39.294     2299
   39.309     2271
   39.324     2144
   39.339     2148
   39.354     2194
   39.369     2206
   39.384     2113
   39.399     2231
   39.414     2384
   39.429     2238
   39.444     2311
   39.459     2493
   39.474     2299
   39.489     2194
   39.504     2241
   39.519     2153
   39.534     2255
   39.549     2166
   39.564     2270
   39.579     2297
   39.594     2397
   39.609     2327
   39.624     2257
   39.639     2172
   39.654     2356
   39.669     2340
   39.684     2287
   39.699     2096
   39.714     2013
   39.729     2318
   39.744     2528
   39.759     2297
   39.774     2121
   39.789     2211
   39.804     2226
   39.819     2252
   39.834     2360
   39.849     2186
   39.864     2301
   39.879     2267
   39.894     2159
   39.909     2233
   39.924     2209
   39.939     2273
   39.954     2354
   39.969     2178
   39.984     2231
   39.999     2086
   40.014     2103
   40.029     2294
   40.044     2326
   40.059     2179
   40.074     2246
   40.089     2340
   40.104     2397
   40.119     2389
   40.134     2307
   40.149     2267
   40.164     2304
   40.179     2464
   40.194     2604
   40.209     2477
   40.224     2363
   40.239     2378
   40.254     2517
   40.269     2541
   40.284     2477
   40.299     2607
   40.314     2700
   40.329     2702
   40.344     2804
   40.359     2713
   40.374     2535
   40.389     2675
   40.404     2792
   40.419     2721
   40.434     2663
   40.449     2690
   40.464     2755
   40.479     2779
   40.494     2952
   40.509     2983
   40.524     2948
   40.539     2985
   40.554     3302
   40.569     3582
   40.584     3459
   40.599     3429
   40.614     3615
   40.629     3459
   40.644     3656
   40.659     3781
   40.674     3739
   40.689     3631
   40.704     3668
   40.719     3871
   40.734     4017
   40.749     3929
   40.764     4101
   40.779     4024
   40.794     4145
   40.809     3979
   40.824     3951
   40.839     3961
   40.854     3971
   40.869     4025
   40.884     3914
   40.899     3683
   40.914     3668
   40.929     3600
   40.944     3718
   40.959     3668
   40.974     3660
   40.989     3374
   41.004     3161
   41.019     3295
   41.034     3275
   41.049     3217
   41.064     3223
   41.079     3156
   41.094     3149
   41.109     3265
   41.124     3018
   41.139     3069
   41.154     2960
   41.169     3111
   41.184     2987
   41.199     3049
   41.214     3213
   41.229     3364
   41.244     3254
   41.259     3173
   41.274     3221
   41.289     3420
   41.304     3343
   41.319     3277
   41.334     3315
   41.349     3215
   41.364     3135
   41.379     3135
   41.394     3288
   41.409     3330
   41.424     3526
   41.439     3518
   41.454     3335
   41.469     3457
   41.484     3641
   41.499     3741
   41.514     3970
   41.529     3961
   41.544     3981
   41.559     4141
   41.574     4174
   41.589     4068
   41.604     4213
   41.619     4202
   41.634     4197
   41.649     4355
   41.664     4330
   41.679     4281
   41.694     4459
   41.709     4610
   41.724     4599
   41.739     4470
   41.754     4380
   41.769     4405
   41.784     4528
   41.799     4538
   41.814     4406
   41.829     4236
   41.844     4442
   41.859     4396
   41.874     4096
   41.889     4028
   41.904     4096
   41.919     3922
   41.934     3825
   41.949     3944
   41.964     3984
   41.979     3731
   41.994     3465
   42.009     3487
   42.024     3445
   42.039     3458
   42.054     3458
   42.069     3300
   42.084     3172
   42.099     3048
   42.114     2984
   42.129     2915
   42.144     2870
   42.159     2898
   42.174     2779
   42.189     2622
   42.204     2592
   42.219     2628
   42.234     2595
   42.249     2609
   42.264     2688
   42.279     2563
   42.294     2447
   42.309     2623
   42.324     2611
   42.339     2416
   42.354     2325
   42.369     2433
   42.384     2378
   42.399     2338
   42.414     2389
   42.429     2314
   42.444     2324
   42.459     2361
   42.474     2294
   42.489     2256
   42.504     2195
   42.519     2187
   42.534     2291
   42.549     2386
   42.564     2351
   42.579     2277
   42.594     2261
   42.609     2406
   42.624     2344
   42.639     2141
   42.654     2229
   42.669     2273
   42.684     2173
   42.699     2133
   42.714     2124
   42.729     2280
   42.744     2334
   42.759     2228
   42.774     2170
   42.789     2065
   42.804     1970
   42.819     2051
   42.834     2175
   42.849     2205
   42.864     2165
   42.879     2077
   42.894     1994
   42.909     1937
   42.924     1965
   42.939     2068
   42.954     2186
   42.969     2150
   42.984     2179
   42.999     2305
   43.014     2231
   43.029     2026
   43.044     1901
   43.059     1965
   43.074     2032
   43.089     2072
   43.104     2033
   43.119     2086
   43.134     2191
   43.149     2206
   43.164     2243
   43.179     2247
   43.194     2271
   43.209     2277
   43.224     2080
   43.239     1979
   43.254     1961
   43.269     1986
   43.284     2215
   43.299     2212
   43.314     2054
   43.329     2059
   43.344     2033
   43.359     1999
   43.374     2031
   43.389     2051
   43.404     2067
   43.419     2111
   43.434     2182
   43.449     2228
   43.464     2176
   43.479     2128
   43.494     2261
   43.509     2344
   43.524     2294
   43.539     2254
   43.554     2146
   43.569     2171
   43.584     2267
   43.599     2224
   43.614     2190
   43.629     2141
   43.644     2095
   43.659     2231
   43.674     2313
   43.689     2271
   43.704     2278
   43.719     2365
   43.734     2411
   43.749     2257
   43.764     2135
   43.779     2220
   43.794     2216
   43.809     2217
   43.824     2251
   43.839     2357
   43.854     2439
   43.869     2496
   43.884     2579
   43.899     2455
   43.914     2292
   43.929     2324
   43.944     2317
   43.959     2267
   43.974     2142
   43.989     2203
   44.004     2436
   44.019     2542
   44.034     2530
   44.049     2724
   44.064     2787
   44.079     2786
   44.094     2730
   44.109     2646
   44.124     2641
   44.139     2841
   44.154     2862
   44.169     2768
   44.184     2762
   44.199     2736
   44.214     2714
   44.229     2722
   44.244     2930
   44.259     3101
   44.274     3010
   44.289     2850
   44.304     2930
   44.319     3196
   44.334     3213
   44.349     3127
   44.364     3168
   44.379     3164
   44.394     3204
   44.409     3315
   44.424     3356
   44.439     3389
   44.454     3296
   44.469     3421
   44.484     3510
   44.499     3514
   44.514     3492
   44.529     3465
   44.544     3503
   44.559     3735
   44.574     3692
   44.589     3745
   44.604     3778
   44.619     3827
   44.634     4003
   44.649     3920
   44.664     3935
   44.679     4048
   44.694     4035
   44.709     4021
   44.724     3899
   44.739     3907
   44.754     3922
   44.769     4034
   44.784     4015
   44.799     4052
   44.814     4059
   44.829     3996
   44.844     3994
   44.859     4071
   44.874     4073
   44.889     4021
   44.904     3857
   44.919     3938
   44.934     3899
   44.949     3798
   44.964     3845
   44.979     3788
   44.994     3772
   45.009     3782
   45.024     3687
   45.039     3753
   45.054     3666
   45.069     3503
   45.084     3463
   45.099     3328
   45.114     3296
   45.129     3251
   45.144     3220
   45.159     3256
   45.174     3180
   45.189     3141
   45.204     2986
   45.219     3032
   45.234     3019
   45.249     2955
   45.264     2758
   45.279     2759
   45.294     2880
   45.309     2803
   45.324     2878
   45.339     2772
   45.354     2700
   45.369     2909
   45.384     2952
   45.399     3047
   45.414     3029
   45.429     2885
   45.444     2634
   45.459     2415
   45.474     2459
   45.489     2635
   45.504     2580
   45.519     2517
   45.534     2615
   45.549     2608
   45.564     2684
   45.579     2669
   45.594     2513
   45.609     2616
   45.624     2442
   45.639     2484
   45.654     2306
   45.669     2245
   45.684     2386
   45.699     2375
   45.714     2443
   45.729     2207
   45.744     2243
   45.759     2212
   45.774     2338
   45.789     2414
   45.804     2228
   45.819     2340
   45.834     2201
   45.849     2172
   45.864     2308
   45.879     2399
   45.894     2195
   45.909     2215
   45.924     2150
   45.939     2293
   45.954     2174
   45.969     2188
   45.984     2289
   45.999     2031
   46.014     2060
   46.029     2152
   46.044     2336
   46.059     2499
   46.074     2496
   46.089     2543
   46.104     2410
   46.119     2330
   46.134     2319
   46.149     2417
   46.164     2465
   46.179     2400
   46.194     2333
   46.209     2573
   46.224     2748
   46.239     2587
   46.254     2607
   46.269     2629
   46.284     2549
   46.299     2809
   46.314     2968
   46.329     2935
   46.344     2964
   46.359     2938
   46.374     2826
   46.389     2837
   46.404     2955
   46.419     2936
   46.434     3033
   46.449     3187
   46.464     3159
   46.479     3166
   46.494     2979
   46.509     2994
   46.524     3112
   46.539     3154
   46.554     3154
   46.569     3234
   46.584     3045
   46.599     2864
   46.614     2840
   46.629     2726
   46.644     2664
   46.659     2620
   46.674     2670
   46.689     2534
   46.704     2421
   46.719     2507
   46.734     2754
   46.749     2733
   46.764     2495
   46.779     2411
   46.794     2412
   46.809     2509
   46.824     2504
   46.839     2488
   46.854     2460
   46.869     2492
   46.884     2538
   46.899     2501
   46.914     2395
   46.929     2199
   46.944     2169
   46.959     2358
   46.974     2383
   46.989     2366
   47.004     2558
   47.019     2583
   47.034     2380
   47.049     2399
   47.064     2479
   47.079     2437
   47.094     2508
   47.109     2518
   47.124     2607
   47.139     2785
   47.154     2701
   47.169     2569
   47.184     2697
   47.199     2774
   47.214     2619
   47.229     2614
   47.244     2752
   47.259     2790
   47.274     2829
   47.289     2914
   47.304     2813
   47.319     2887
   47.334     3109
   47.349     3096
   47.364     3002
   47.379     3108
   47.394     3211
   47.409     3184
   47.424     3297
   47.439     3215
   47.454     3036
   47.469     3027
   47.484     3140
   47.499     3156
   47.514     3079
   47.529     2941
   47.544     2755
   47.559     2770
   47.574     2763
   47.589     2978
   47.604     2943
   47.619     2618
   47.634     2542
   47.649     2523
   47.664     2506
   47.679     2501
   47.694     2487
   47.709     2604
   47.724     2742
   47.739     2629
   47.754     2430
   47.769     2353
   47.784     2293
   47.799     2405
   47.814     2344
   47.829     2467
   47.844     2476
   47.859     2456
   47.874     2470
   47.889     2268
   47.904     2434
   47.919     2389
   47.934     2295
   47.949     2278
   47.964     2206
   47.979     2278
   47.994     2355
   48.009     2328
   48.024     2477
   48.039     2528
   48.054     2452
   48.069     2364
   48.084     2422
   48.099     2425
   48.114     2151
   48.129     2233
   48.144     2271
   48.159     2284
   48.174     2325
   48.189     2153
   48.204     2217
   48.219     2177
   48.234     2236
   48.249     2119
   48.264     2190
   48.279     2353
   48.294     2227
   48.309     2199
   48.324     2206
   48.339     2178
   48.354     2210
   48.369     2178
   48.384     2174
   48.399     2234
   48.414     2314
   48.429     2189
   48.444     2192
   48.459     2356
   48.474     2191
   48.489     2088
   48.504     2268
   48.519     2323
   48.534     2335
   48.549     2361
   48.564     2266
   48.579     2137
   48.594     2140
   48.609     2245
   48.624     2355
   48.639     2263
   48.654     2285
   48.669     2189
   48.684     2247
   48.699     2203
   48.714     2376
   48.729     2449
   48.744     2330
   48.759     2241
   48.774     2181
   48.789     2252
   48.804     2354
   48.819     2098
   48.834     2150
   48.849     2351
   48.864     2264
   48.879     2179
   48.894     2189
   48.909     2387
   48.924     2364
   48.939     2227
   48.954     2160
   48.969     2365
   48.984     2580
   48.999     2380
   49.014     2324
   49.029     2418
   49.044     2534
   49.059     2398
   49.074     2263
   49.089     2273
   49.104     2344
   49.119     2558
   49.134     2608
   49.149     2436
   49.164     2354
   49.179     2434
   49.194     2503
   49.209     2477
   49.224     2356
   49.239     2247
   49.254     2241
   49.269     2253
   49.284     2270
   49.299     2347
   49.314     2410
   49.329     2406
   49.344     2426
   49.359     2345
   49.374     2270
   49.389     2368
   49.404     2381
   49.419     2459
   49.434     2603
   49.449     2536
   49.464     2572
   49.479     2664
   49.494     2581
   49.509     2546
   49.524     2553
   49.539     2515
   49.554     2561
   49.569     2493
   49.584     2303
   49.599     2383
   49.614     2427
   49.629     2445
   49.644     2577
   49.659     2574
   49.674     2538
   49.689     2411
   49.704     2260
   49.719     2254
   49.734     2242
   49.749     2301
   49.764     2246
   49.779     2267
   49.794     2238
   49.809     2258
   49.824     2240
   49.839     2333
   49.854     2460
   49.869     2516
   49.884     2510
   49.899     2515
   49.914     2451
   49.929     2341
   49.944     2589
   49.959     2630
   49.974     2316
   49.989     2252
   50.004     2416
   50.019     2489
   50.034     2328
   50.049     2379
   50.064     2342
   50.079     2192
   50.094     2239
   50.109     2448
   50.124     2456
   50.139     2252
   50.154     2319
   50.169     2259
   50.184     2187
   50.199     2434
   50.214     2338
   50.229     2153
   50.244     2222
   50.259     2350
   50.274     2343
   50.289     2291
   50.304     2178
   50.319     2179
   50.334     2227
   50.349     2064
   50.364     1893
   50.379     1941
   50.394     2079
   50.409     2175
   50.424     1989
   50.439     1948
   50.454     1740
   50.469     1687
   50.484     1812
   50.499     1883
   50.514     1892
   50.529     1957
   50.544     1956
   50.559     1823
   50.574     1884
   50.589     1887
   50.604     1868
   50.619     2007
   50.634     1805
   50.649     1701
   50.664     1650
   50.679     1779
   50.694     1837
   50.709     1813
   50.724     1906
   50.739     1778
   50.754     1844
   50.769     1882
   50.784     1715
   50.799     1757
   50.814     1605
   50.829     1624
   50.844     1892
   50.859     1830
   50.874     1732
   50.889     1808
   50.904     1860
   50.919     1728
   50.934     1776
   50.949     1810
   50.964     1619
   50.979     1747
   50.994     1581
   51.009     1513
   51.024     1604
   51.039     1651
   51.054     1725
   51.069     1730
   51.084     1627
   51.099     1824
   51.114     1774
   51.129     1840
   51.144     1778
   51.159     1917
   51.174     1666
   51.189     1492
   51.204     1509
   51.219     1744
   51.234     1794
   51.249     1786
   51.264     1871
   51.279     1688
   51.294     1563
   51.309     1706
   51.324     1623
   51.339     1697
   51.354     1682
   51.369     1790
   51.384     1916
   51.399     1586
   51.414     1612
   51.429     1860
   51.444     1807
   51.459     1739
   51.474     1910
   51.489     2040
   51.504     1986
   51.519     1892
   51.534     1635
   51.549     1657
   51.564     1736
   51.579     1704
   51.594     1618
   51.609     1650
   51.624     1708
   51.639     1864
   51.654     1822
   51.669     1729
   51.684     1676
   51.699     1642
   51.714     1671
   51.729     1604
   51.744     1760
   51.759     1981
   51.774     1821
   51.789     1973
   51.804     1796
   51.819     1757
   51.834     1792
   51.849     1849
   51.864     1837
   51.879     1731
   51.894     1692
   51.909     1457
   51.924     1673
   51.939     2063
   51.954     2036
   51.969     1695
   51.984     1578
   51.999     1678
   52.014     1747
   52.029     1862
   52.044     1916
   52.059     1781
   52.074     1791
   52.089     1819
   52.104     1922
   52.119     1847
   52.134     1659
   52.149     1576
   52.164     1698
   52.179     1778
   52.194     1708
   52.209     1816
   52.224     1835
   52.239     1911
   52.254     1887
   52.269     1960
   52.284     1749
   52.299     1736
   52.314     1829
   52.329     1921
   52.344     1950
   52.359     1958
   52.374     1780
   52.389     1737
   52.404     1735
   52.419     1779
   52.434     1710
   52.449     1796
   52.464     1928
   52.479     1841
   52.494     1879
   52.509     1754
   52.524     1815
   52.539     2081
   52.554     2096
   52.569     1898
   52.584     1775
   52.599     1892
   52.614     1786
   52.629     1875
   52.644     1860
   52.659     1850
   52.674     1873
   52.689     1918
   52.704     1916
   52.719     2226
   52.734     2121
   52.749     2046
   52.764     1954
   52.779     2125
   52.794     1985
   52.809     2026
   52.824     1935
   52.839     1968
   52.854     1858
   52.869     1982
   52.884     1973
   52.899     2039
   52.914     1904
   52.929     1798
   52.944     1891
   52.959     1976
   52.974     2023
   52.989     1894
   53.004     2015
   53.019     2064
   53.034     2088
   53.049     1887
   53.064     2018
   53.079     2060
   53.094     1959
   53.109     1837
   53.124     1688
   53.139     1912
   53.154     2023
   53.169     1956
   53.184     1850
   53.199     1807
   53.214     1824
   53.229     1839
   53.244     1918
   53.259     1787
   53.274     1890
   53.289     1991
   53.304     1827
   53.319     1876
   53.334     1833
   53.349     1684
   53.364     1798
   53.379     2013
   53.394     2090
   53.409     1889
   53.424     1830
   53.439     1905
   53.454     2089
   53.469     2060
   53.484     2079
   53.499     1969
   53.514     1795
   53.529     1950
   53.544     1941
   53.559     1685
   53.574     1821
   53.589     2062
   53.604     1879
   53.619     1813
   53.634     1877
   53.649     1952
   53.664     1988
   53.679     2162
   53.694     1953
   53.709     2118
   53.724     2128
   53.739     1941
   53.754     1876
   53.769     1820
   53.784     2020
   53.799     2068
   53.814     1880
   53.829     1865
   53.844     2181
   53.859     2322
   53.874     2098
   53.889     2134
   53.904     2057
   53.919     2014
   53.934     1974
   53.949     2078
   53.964     2140
   53.979     2113
   53.994     1979
   54.009     2198
   54.024     2215
   54.039     2103
   54.054     2090
   54.069     2002
   54.084     2090
   54.099     2423
   54.114     2482
   54.129     2352
   54.144     2345
   54.159     2330
   54.174     2438
   54.189     2465
   54.204     2391
   54.219     2459
   54.234     2456
   54.249     2511
   54.264     2517
   54.279     2551
   54.294     2741
   54.309     2524
   54.324     2272
   54.339     2374
   54.354     2448
   54.369     2348
   54.384     2257
   54.399     2346
   54.414     2341
   54.429     2213
   54.444     2263
   54.459     2276
   54.474     2254
   54.489     2385
   54.504     2394
   54.519     2270
   54.534     2161
   54.549     2181
   54.564     2291
   54.579     2157
   54.594     2043
   54.609     2134
   54.624     2150
   54.639     2117
   54.654     2110
   54.669     2087
   54.684     2197
   54.699     2385
   54.714     2408
   54.729     2249
   54.744     2110
   54.759     2175
   54.774     2171
   54.789     2056
   54.804     2052
   54.819     2074
   54.834     2118
   54.849     2309
   54.864     2418
   54.879     2391
   54.894     2406
   54.909     2369
   54.924     2207
   54.939     2123
   54.954     2199
   54.969     2243
   54.984     2328
   54.999     2372
   55.014     2447
   55.029     2543
   55.044     2415
   55.059     2147
   55.074     2092
   55.089     2205
   55.104     2358
   55.119     2575
   55.134     2502
   55.149     2273
   55.164     2382
   55.179     2428
   55.194     2482
   55.209     2268
   55.224     2164
   55.239     2233
   55.254     2213
   55.269     2129
   55.284     2243
   55.299     2206
   55.314     2156
   55.329     2167
   55.344     2055
   55.359     2093
   55.374     2050
   55.389     1781
   55.404     1891
   55.419     2021
   55.434     1807
   55.449     2017
   55.464     2252
   55.479     2050
   55.494     2049
   55.509     2008
   55.524     1988
   55.539     1891
   55.554     2140
   55.569     2162
   55.584     1759
   55.599     1814
   55.614     1776
   55.629     1855
   55.644     1964
   55.659     1972
   55.674     2104
   55.689     1991
   55.704     1904
   55.719     1928
   55.734     1993
   55.749     1869
   55.764     1790
   55.779     1879
   55.794     1893
   55.809     1768
   55.824     1753
   55.839     1865
   55.854     1796
   55.869     1613
   55.884     1661
   55.899     1821
   55.914     1887
   55.929     1754
   55.944     1650
   55.959     1722
   55.974     1805
   55.989     1780
   56.004     1700
   56.019     1682
   56.034     1703
   56.049     1755
   56.064     1814
   56.079     1742
   56.094     1629
   56.109     1644
   56.124     1689
   56.139     1690
   56.154     1758
   56.169     1792
   56.184     1751
   56.199     1744
   56.214     1822
   56.229     1798
   56.244     1813
   56.259     1746
   56.274     1713
   56.289     1703
   56.304     1668
   56.319     1645
   56.334     1755
   56.349     1875
   56.364     1967
   56.379     1952
   56.394     1931
   56.409     1653
   56.424     1743
   56.439     1632
   56.454     1747
   56.469     1940
   56.484     1783
   56.499     1740
   56.514     1697
   56.529     1848
   56.544     1899
   56.559     1971
   56.574     1951
   56.589     1818
   56.604     2036
   56.619     2167
   56.634     1862
   56.649     1756
   56.664     1775
   56.679     1822
   56.694     1817
   56.709     1919
   56.724     1960
   56.739     1921
   56.754     1934
   56.769     1882
   56.784     1743
   56.799     1762
   56.814     1816
   56.829     1916
   56.844     1913
   56.859     1855
   56.874     1944
   56.889     1883
   56.904     1811
   56.919     1895
   56.934     1873
   56.949     1808
   56.964     1859
   56.979     1900
   56.994     1883
   57.009     1860
   57.024     1863
   57.039     1871
   57.054     1832
   57.069     1759
   57.084     1837
   57.099     1958
   57.114     1866
   57.129     2087
   57.144     1975
   57.159     1993
   57.174     2227
   57.189     2394
   57.204     2238
   57.219     1996
   57.234     2124
   57.249     2305
   57.264     2422
   57.279     2399
   57.294     2240
   57.309     2170
   57.324     2289
   57.339     2447
   57.354     2401
   57.369     2171
   57.384     2219
   57.399     2464
   57.414     2623
   57.429     2441
   57.444     2383
   57.459     2535
   57.474     2473
   57.489     2359
   57.504     2422
   57.519     2349
   57.534     2208
   57.549     2369
   57.564     2357
   57.579     2171
   57.594     2149
   57.609     2181
   57.624     2183
   57.639     2111
   57.654     2183
   57.669     2293
   57.684     2174
   57.699     2274
   57.714     2366
   57.729     2154
   57.744     2072
   57.759     2075
   57.774     2011
   57.789     2118
   57.804     1953
   57.819     2056
   57.834     2105
   57.849     2221
   57.864     2159
   57.879     1967
   57.894     1821
   57.909     2052
   57.924     2087
   57.939     2009
   57.954     1801
   57.969     1748
   57.984     2010
   57.999     2215
   58.014     1983
   58.029     1751
   58.044     1888
   58.059     1869
   58.074     1912
   58.089     2003
   58.104     1818
   58.119     1861
   58.134     1834
   58.149     1764
   58.164     1883
   58.179     1847
   58.194     1811
   58.209     1873
   58.224     1805
   58.239     1839
   58.254     1692
   58.269     1697
   58.284     1825
   58.299     1857
   58.314     1712
   58.329     1765
   58.344     1905
   58.359     1971
   58.374     1896
   58.389     1796
   58.404     1725
   58.419     1752
   58.434     1939
   58.449     2069
   58.464     1924
   58.479     1847
   58.494     1847
   58.509     1951
   58.524     1946
   58.539     1851
   58.554     1964
   58.569     2066
   58.584     2090
   58.599     2123
   58.614     1901
   58.629     1693
   58.644     1874
   58.659     1963
   58.674     1861
   58.689     1824
   58.704     1832
   58.719     1869
   58.734     1768
   58.749     1816
   58.764     1823
   58.779     1810
   58.794     1833
   58.809     1947
   58.824     2065
   58.839     1917
   58.854     1817
   58.869     1900
   58.884     1688
   58.899     1780
   58.914     1877
   58.929     1765
   58.944     1617
   58.959     1691
   58.974     1843
   58.989     1967
   59.004     1804
   59.019     1902
   59.034     1794
   59.049     2047
   59.064     1916
   59.079     1884
   59.094     1976
   59.109     2013
   59.124     2024
   59.139     1964
   59.154     1814
   59.169     1860
   59.184     1981
   59.199     2164
   59.214     2095
   59.229     2101
   59.244     1905
   59.259     1756
   59.274     1968
   59.289     1941
   59.304     1861
   59.319     1827
   59.334     1855
   59.349     1953
   59.364     2138
   59.379     1837
   59.394     1830
   59.409     1816
   59.424     1972
   59.439     1869
   59.454     1853
   59.469     1988
   59.484     2242
   59.499     2116
   59.514     2024
   59.529     2129
   59.544     2310
   59.559     2233
   59.574     2233
   59.589     2276
   59.604     2200
   59.619     2073
   59.634     1996
   59.649     2073
   59.664     2068
   59.679     2247
   59.694     2217
   59.709     1991
   59.724     1972
   59.739     2130
   59.754     2252
   59.769     2453
   59.784     2462
   59.799     2421
   59.814     2448
   59.829     2440
   59.844     2342
   59.859     2432
   59.874     2389
   59.889     2262
   59.904     2353
   59.919     2359
   59.934     2248
   59.949     2357
   59.964     2465
   59.979     2479
   59.994     2385
   60.009     2265
   60.024     2179
   60.039     2227
   60.054     2218
   60.069     2198
   60.084     2161
   60.099     2319
   60.114     2296
   60.129     2132
   60.144     2127
   60.159     2207
   60.174     2113
   60.189     2107
   60.204     2244
   60.219     2334
   60.234     2198
   60.249     2009
   60.264     2081
   60.279     2122
   60.294     2201
   60.309     2209
   60.324     2073
   60.339     1967
   60.354     1862
   60.369     1918
   60.384     1974
   60.399     2015
   60.414     2015
   60.429     1881
   60.444     1771
   60.459     1757
   60.474     1804
   60.489     1762
   60.504     1815
   60.519     1996
   60.534     1943
   60.549     1802
   60.564     1956
   60.579     1962
   60.594     1774
   60.609     1672
   60.624     1792
   60.639     1766
   60.654     1776
   60.669     1877
   60.684     1831
   60.699     1903
   60.714     1960
   60.729     1842
   60.744     1809
   60.759     1781
   60.774     1719
   60.789     1799
   60.804     1911
   60.819     1878
   60.834     1793
   60.849     1802
   60.864     1965
   60.879     1940
   60.894     1786
   60.909     1820
   60.924     1840
   60.939     1784
   60.954     1754
   60.969     1750
   60.984     1916
   60.999     1965
   61.014     1823
   61.029     1814
   61.044     1788
   61.059     1703
   61.074     1803
   61.089     1926
   61.104     1912
   61.119     1873
   61.134     1782
   61.149     1666
   61.164     1622
   61.179     1668
   61.194     1792
   61.209     1932
   61.224     1823
   61.239     1826
   61.254     2025
   61.269     1964
   61.284     1752
   61.299     1616
   61.314     1641
   61.329     1727
   61.344     1800
   61.359     1780
   61.374     1830
   61.389     1954
   61.404     1941
   61.419     1924
   61.434     1990
   61.449     2063
   61.464     2038
   61.479     1863
   61.494     1740
   61.509     1694
   61.524     1722
   61.539     1919
   61.554     1953
   61.569     1869
   61.584     1893
   61.599     1846
   61.614     1802
   61.629     1813
   61.644     1795
   61.659     1783
   61.674     1807
   61.689     1839
   61.704     1922
   61.719     1918
   61.734     1808
   61.749     1863
   61.764     1908
   61.779     1884
   61.794     1900
   61.809     1846
   61.824     1863
   61.839     1937
   61.854     1879
   61.869     1811
   61.884     1738
   61.899     1717
   61.914     1886
   61.929     1991
   61.944     1884
   61.959     1823
   61.974     1940
   61.989     2026
   62.004     1866
   62.019     1693
   62.034     1765
   62.049     1747
   62.064     1722
   62.079     1764
   62.094     1876
   62.109     1979
   62.124     1955
   62.139     1960
   62.154     1841
   62.169     1711
   62.184     1759
   62.199     1725
   62.214     1652
   62.229     1519
   62.244     1555
   62.259     1774
   62.274     1907
   62.289     1861
   62.304     2014
   62.319     2081
   62.334     2020
   62.349     1913
   62.364     1833
   62.379     1818
   62.394     1973
   62.409     2030
   62.424     1902
   62.439     1822
   62.454     1802
   62.469     1806
   62.484     1793
   62.499     1928
   62.514     2022
   62.529     1922
   62.544     1751
   62.559     1853
   62.574     2035
   62.589     1928
   62.604     1759
   62.619     1781
   62.634     1749
   62.649     1758
   62.664     1893
   62.679     1965
   62.694     1946
   62.709     1727
   62.724     1760
   62.739     1918
   62.754     1921
   62.769     1809
   62.784     1694
   62.799     1695
   62.814     1928
   62.829     1791
   62.844     1786
   62.859     1808
   62.874     1803
   62.889     1943
   62.904     1824
   62.919     1826
   62.934     1863
   62.949     1865
   62.964     1848
   62.979     1714
   62.994     1716
   63.009     1728
   63.024     1830
   63.039     1806
   63.054     1815
   63.069     1842
   63.084     1802
   63.099     1819
   63.114     1931
   63.129     2031
   63.144     2011
   63.159     1770
   63.174     1805
   63.189     1847
   63.204     1874
   63.219     1902
   63.234     1908
   63.249     1951
   63.264     1977
   63.279     1960
   63.294     2049
   63.309     2053
   63.324     1904
   63.339     1865
   63.354     1823
   63.369     1871
   63.384     1898
   63.399     1895
   63.414     1949
   63.429     1930
   63.444     1980
   63.459     1858
   63.474     1847
   63.489     1814
   63.504     1857
   63.519     1813
   63.534     1822
   63.549     2007
   63.564     1933
   63.579     2024
   63.594     2027
   63.609     2024
   63.624     2150
   63.639     2170
   63.654     2268
   63.669     2335
   63.684     2305
   63.699     2028
   63.714     1862
   63.729     1910
   63.744     2099
   63.759     2072
   63.774     2068
   63.789     2178
   63.804     2119
   63.819     2262
   63.834     2295
   63.849     2130
   63.864     2200
   63.879     1940
   63.894     2124
   63.909     2008
   63.924     1926
   63.939     2084
   63.954     2027
   63.969     2091
   63.984     2007
   63.999     2006
   64.014     1967
   64.029     2092
   64.044     2051
   64.059     1910
   64.074     2056
   64.089     2003
   64.104     1949
   64.119     1986
   64.134     2147
   64.149     2021
   64.164     2052
   64.179     1946
   64.194     2125
   64.209     2052
   64.224     2042
   64.239     2082
   64.254     1816
   64.269     1744
   64.284     1860
   64.299     2080
   64.314     2269
   64.329     2195
   64.344     2146
   64.359     2064
   64.374     2039
   64.389     2011
   64.404     1998
   64.419     2128
   64.434     2038
   64.449     1823
   64.464     1980
   64.479     2130
   64.494     1991
   64.509     2048
   64.524     2037
   64.539     1866
   64.554     2130
   64.569     2250
   64.584     2146
   64.599     2161
   64.614     2011
   64.629     1791
   64.644     1813
   64.659     1974
   64.674     1848
   64.689     1884
   64.704     2057
   64.719     1955
   64.734     1924
   64.749     1742
   64.764     1741
   64.779     1871
   64.794     1936
   64.809     1990
   64.824     2096
   64.839     1948
   64.854     1771
   64.869     1768
   64.884     1751
   64.899     1778
   64.914     1764
   64.929     1842
   64.944     1721
   64.959     1600
   64.974     1713
   64.989     1955
   65.004     1915
   65.019     1754
   65.034     1753
   65.049     1780
   65.064     1903
   65.079     1936
   65.094     1904
   65.109     1844
   65.124     1904
   65.139     1961
   65.154     1928
   65.169     1830
   65.184     1593
   65.199     1507
   65.214     1735
   65.229     1843
   65.244     1811
   65.259     1945
   65.274     1923
   65.289     1686
   65.304     1688
   65.319     1777
   65.334     1713
   65.349     1762
   65.364     1749
   65.379     1773
   65.394     1958
   65.409     1822
   65.424     1644
   65.439     1757
   65.454     1785
   65.469     1617
   65.484     1619
   65.499     1710
   65.514     1711
   65.529     1644
   65.544     1706
   65.559     1596
   65.574     1617
   65.589     1853
   65.604     1882
   65.619     1753
   65.634     1784
   65.649     1871
   65.664     1873
   65.679     1980
   65.694     1880
   65.709     1650
   65.724     1651
   65.739     1780
   65.754     1916
   65.769     1905
   65.784     1827
   65.799     1698
   65.814     1761
   65.829     1755
   65.844     1943
   65.859     1959
   65.874     1730
   65.889     1624
   65.904     1642
   65.919     1708
   65.934     1716
   65.949     1711
   65.964     1890
   65.979     2109
   65.994     2042
   66.009     1871
   66.024     1791
   66.039     1691
   66.054     1823
   66.069     1841
   66.084     1931
   66.099     1932
   66.114     1937
   66.129     1949
   66.144     1804
   66.159     1978
   66.174     2001
   66.189     1841
   66.204     1906
   66.219     1907
   66.234     1949
   66.249     1918
   66.264     1958
   66.279     2169
   66.294     2174
   66.309     2126
   66.324     2135
   66.339     2087
   66.354     2196
   66.369     1949
   66.384     1962
   66.399     1936
   66.414     2007
   66.429     2098
   66.444     1949
   66.459     1976
   66.474     1946
   66.489     1979
   66.504     1892
   66.519     1987
   66.534     2170
   66.549     2083
   66.564     2037
   66.579     2007
   66.594     2052
   66.609     2038
   66.624     1981
   66.639     1974
   66.654     2138
   66.669     2223
   66.684     1999
   66.699     2024
   66.714     2224
   66.729     2000
   66.744     1942
   66.759     2146
   66.774     2091
   66.789     2124
   66.804     2126
   66.819     2009
   66.834     1966
   66.849     1925
   66.864     2032
   66.879     2178
   66.894     2018
   66.909     2018
   66.924     1957
   66.939     1993
   66.954     1982
   66.969     2159
   66.984     2151
   66.999     2049
   67.014     1986
   67.029     1902
   67.044     1898
   67.059     1998
   67.074     1803
   67.089     1810
   67.104     1926
   67.119     1790
   67.134     1734
   67.149     1743
   67.164     1922
   67.179     1927
   67.194     1803
   67.209     1736
   67.224     1841
   67.239     1971
   67.254     1889
   67.269     1928
   67.284     1953
   67.299     1998
   67.314     1857
   67.329     1728
   67.344     1762
   67.359     1771
   67.374     1956
   67.389     1988
   67.404     1800
   67.419     1749
   67.434     1835
   67.449     1859
   67.464     1848
   67.479     1780
   67.494     1696
   67.509     1684
   67.524     1662
   67.539     1712
   67.554     1791
   67.569     1792
   67.584     1793
   67.599     1833
   67.614     1688
   67.629     1563
   67.644     1680
   67.659     1712
   67.674     1773
   67.689     1902
   67.704     1870
   67.719     1938
   67.734     2032
   67.749     1946
   67.764     1931
   67.779     1937
   67.794     1879
   67.809     1906
   67.824     1840
   67.839     1714
   67.854     1810
   67.869     1852
   67.884     1898
   67.899     2026
   67.914     1981
   67.929     1955
   67.944     1849
   67.959     1713
   67.974     1682
   67.989     1658
   68.004     1743
   68.019     1692
   68.034     1684
   68.049     1646
   68.064     1654
   68.079     1638
   68.094     1773
   68.109     1880
   68.124     1944
   68.139     1957
   68.154     1940
   68.169     1890
   68.184     1833
   68.199     2072
   68.214     2096
   68.229     1803
   68.244     1727
   68.259     1839
   68.274     1875
   68.289     1726
   68.304     1777
   68.319     1768
   68.334     1669
   68.349     1804
   68.364     2000
   68.379     1952
   68.394     1783
   68.409     1829
   68.424     1822
   68.439     1773
   68.454     2009
   68.469     1871
   68.484     1755
   68.499     1893
   68.514     2044
   68.529     2018
   68.544     1969
   68.559     1848
   68.574     1918
   68.589     2016
   68.604     1841
   68.619     1619
   68.634     1639
   68.649     1833
   68.664     1972
   68.679     1761
   68.694     1738
   68.709     1594
   68.724     1487
   68.739     1584
   68.754     1647
   68.769     1710
   68.784     1895
   68.799     1786
   68.814     1672
   68.829     1854
   68.844     1796
   68.859     1722
   68.874     1898
   68.889     1730
   68.904     1575
   68.919     1629
   68.934     1756
   68.949     1793
   68.964     1760
   68.979     1874
   68.994     1768
   69.009     1807
   69.024     1865
   69.039     1692
   69.054     1717
   69.069     1588
   69.084     1565
   69.099     1884
   69.114     1785
   69.129     1695
   69.144     1758
   69.159     1792
   69.174     1745
   69.189     1773
   69.204     1838
   69.219     1617
   69.234     1687
   69.249     1520
   69.264     1471
   69.279     1690
   69.294     1649
   69.309     1602
   69.324     1652
   69.339     1617
   69.354     1760
   69.369     1717
   69.384     1788
   69.399     1783
   69.414     1899
   69.429     1647
   69.444     1461
   69.459     1497
   69.474     1723
   69.489     1821
   69.504     1825
   69.519     1986
   69.534     1716
   69.549     1519
   69.564     1683
   69.579     1604
   69.594     1687
   69.609     1704
   69.624     1855
   69.639     1973
   69.654     1620
   69.669     1649
   69.684     1947
   69.699     1835
   69.714     1795
   69.729     2061
   69.744     2123
   69.759     1973
   69.774     1927
   69.789     1769
   69.804     1697
   69.819     1847
   69.834     1841
   69.849     1775
   69.864     1795
   69.879     1767
   69.894     1931
   69.909     1904
   69.924     1725
   69.939     1698
   69.954     1724
   69.969     1825
   69.984     1757
   69.999     1877
   70.014     2158
   70.029     1999
   70.044     2080
   70.059     2000
   70.074     1947
   70.089     1885
   70.104     1964
   70.119     1987
   70.134     1845
   70.149     1811
   70.164     1567
   70.179     1764
   70.194     2144
   70.209     2127
   70.224     1858
   70.239     1714
   70.254     1839
   70.269     1851
   70.284     1983
   70.299     2008
   70.314     1855
   70.329     1829
   70.344     1904
   70.359     2025
   70.374     1894
   70.389     1707
   70.404     1658
   70.419     1800
   70.434     1927
   70.449     1841
   70.464     1913
   70.479     1918
   70.494     2016
   70.509     1969
   70.524     1990
   70.539     1772
   70.554     1800
   70.569     1937
   70.584     1983
   70.599     1989
   70.614     2092
   70.629     1895
   70.644     1813
   70.659     1800
   70.674     1863
   70.689     1781
   70.704     1825
   70.719     1943
   70.734     1909
   70.749     1991
   70.764     1810
   70.779     1882
   70.794     2090
   70.809     2070
   70.824     1909
   70.839     1801
   70.854     1896
   70.869     1776
   70.884     1838
   70.899     1819
   70.914     1787
   70.929     1731
   70.944     1778
   70.959     1830
   70.974     2139
   70.989     2010
   71.004     1957
   71.019     1846
   71.034     1958
   71.049     1792
   71.064     1862
   71.079     1833
   71.094     1828
   71.109     1711
   71.124     1799
   71.139     1832
   71.154     1932
   71.169     1699
   71.184     1592
   71.199     1696
   71.214     1754
   71.229     1776
   71.244     1578
   71.259     1754
   71.274     1940
   71.289     1944
   71.304     1674
   71.319     1817
   71.334     1894
   71.349     1821
   71.364     1658
   71.379     1554
   71.394     1824
   71.409     1869
   71.424     1711
   71.439     1611
   71.454     1638
   71.469     1628
   71.484     1650
   71.499     1788
   71.514     1654
   71.529     1787
   71.544     1860
   71.559     1698
   71.574     1688
   71.589     1707
   71.604     1537
   71.619     1617
   71.634     1923
   71.649     1993
   71.664     1756
   71.679     1721
   71.694     1795
   71.709     1989
   71.724     1958
   71.739     1980
   71.754     1902
   71.769     1688
   71.784     1858
   71.799     1809
   71.814     1531
   71.829     1668
   71.844     1884
   71.859     1751
   71.874     1586
   71.889     1673
   71.904     1806
   71.919     1851
   71.934     2046
   71.949     1781
   71.964     2036
   71.979     2026
   71.994     1759
   72.009     1671
   72.024     1631
   72.039     1977
   72.054     1914
   72.069     1686
   72.084     1640
   72.099     1996
   72.114     2227
   72.129     1935
   72.144     1967
   72.159     1807
   72.174     1738
   72.189     1708
   72.204     1842
   72.219     1886
   72.234     1818
   72.249     1684
   72.264     1855
   72.279     1817
   72.294     1717
   72.309     1694
   72.324     1722
   72.339     1751
   72.354     1985
   72.369     2002
   72.384     1876
   72.399     1892
   72.414     1812
   72.429     1893
   72.444     1922
   72.459     1853
   72.474     1890
   72.489     1860
   72.504     1889
   72.519     1906
   72.534     1993
   72.549     2216
   72.564     2054
   72.579     1796
   72.594     1883
   72.609     1999
   72.624     1869
   72.639     1773
   72.654     1896
   72.669     1932
   72.684     1854
   72.699     1913
   72.714     1916
   72.729     1877
   72.744     2019
   72.759     2103
   72.774     1985
   72.789     1889
   72.804     1979
   72.819     2137
   72.834     1971
   72.849     1835
   72.864     1946
   72.879     1906
   72.894     1815
   72.909     1879
   72.924     1878
   72.939     1946
   72.954     2093
   72.969     2104
   72.984     1912
   72.999     1749
   73.014     1815
   73.029     1787
   73.044     1703
   73.059     1761
   73.074     1793
   73.089     1821
   73.104     1982
   73.119     2034
   73.134     1973
   73.149     2005
   73.164     2010
   73.179     1818
   73.194     1664
   73.209     1705
   73.224     1771
   73.239     1858
   73.254     1856
   73.269     1894
   73.284     1969
   73.299     1858
   73.314     1599
   73.329     1618
   73.344     1694
   73.359     1838
   73.374     2029
   73.389     1915
   73.404     1687
   73.419     1842
   73.434     1928
   73.449     2034
   73.464     1858
   73.479     1765
   73.494     1858
   73.509     1836
   73.524     1742
   73.539     1840
   73.554     1776
   73.569     1792
   73.584     1821
   73.599     1714
   73.614     1866
   73.629     1833
   73.644     1488
   73.659     1650
   73.674     1797
   73.689     1558
   73.704     1839
   73.719     2092
   73.734     1819
   73.749     1836
   73.764     1803
   73.779     1787
   73.794     1688
   73.809     1933
   73.824     1988
   73.839     1551
   73.854     1577
   73.869     1575
   73.884     1656
   73.899     1790
   73.914     1826
   73.929     1962
   73.944     1929
   73.959     1853
   73.974     1860
   73.989     1909
   74.004     1788
   74.019     1730
   74.034     1809
   74.049     1803
   74.064     1680
   74.079     1629
   74.094     1752
   74.109     1735
   74.124     1610
   74.139     1685
   74.154     1815
   74.169     1866
   74.184     1703
   74.199     1606
   74.214     1767
   74.229     1901
   74.244     1814
   74.259     1691
   74.274     1688
   74.289     1731
   74.304     1787
   74.319     1841
   74.334     1750
   74.349     1579
   74.364     1555
   74.379     1662
   74.394     1748
   74.409     1836
   74.424     1846
   74.439     1828
   74.454     1794
   74.469     1793
   74.484     1704
   74.499     1779
   74.514     1727
   74.529     1675
   74.544     1674
   74.559     1692
   74.574     1675
   74.589     1704
   74.604     1813
   74.619     1932
   74.634     1919
   74.649     1941
   74.664     1609
   74.679     1760
   74.694     1598
   74.709     1702
   74.724     1895
   74.739     1669
   74.754     1653
   74.769     1629
   74.784     1698
   74.799     1789
   74.814     1849
   74.829     1793
   74.844     1662
   74.859     1940
   74.874     2034
   74.889     1698
   74.904     1605
   74.919     1644
   74.934     1702
   74.949     1609
   74.964     1685
   74.979     1757
   74.994     1715
   75.009     1751
   75.024     1664
   75.039     1517
   75.054     1573
   75.069     1653
   75.084     1693
   75.099     1686
   75.114     1673
   75.129     1788
   75.144     1726
   75.159     1613
   75.174     1682
   75.189     1627
   75.204     1510
   75.219     1563
   75.234     1605
   75.249     1561
   75.264     1521
   75.279     1537
   75.294     1558
   75.309     1523
   75.324     1474
   75.339     1550
   75.354     1684
   75.369     1575
   75.384     1449
   75.399     1464
   75.414     1298
   75.429     1288
   75.444     1324
   75.459     1401
   75.474     1376
   75.489     1320
   75.504     1314
   75.519     1506
   75.534     1627
   75.549     1386
   75.564     1451
   75.579     1348
   75.594     1277
   75.609     1313
   75.624     1309
   75.639     1378
   75.654     1461
   75.669     1494
   75.684     1455
   75.699     1370
   75.714     1321
   75.729     1325
   75.744     1306
   75.759     1373
   75.774     1520
   75.789     1565
   75.804     1356
   75.819     1298
   75.834     1287
   75.849     1332
   75.864     1452
   75.879     1358
   75.894     1283
   75.909     1299
   75.924     1274
   75.939     1355
   75.954     1235
   75.969     1512
   75.984     1430
   75.999     1333
   76.014     1255
   76.029     1335
   76.044     1486
   76.059     1371
   76.074     1353
   76.089     1318
   76.104     1305
   76.119     1281
   76.134     1156
   76.149     1391
   76.164     1269
   76.179     1357
   76.194     1386
   76.209     1279
   76.224     1311
   76.239     1348
   76.254     1282
   76.269     1250
   76.284     1384
   76.299     1393
   76.314     1148
   76.329     1301
   76.344     1298
   76.359     1466
   76.374     1377
   76.389     1327
   76.404     1297
   76.419     1383
   76.434     1389
   76.449     1454
   76.464     1445
   76.479     1463
   76.494     1543
   76.509     1585
   76.524     1353
   76.539     1323
   76.554     1348
   76.569     1500
   76.584     1400
   76.599     1303
   76.614     1253
   76.629     1395
   76.644     1253
   76.659     1437
   76.674     1369
   76.689     1258
   76.704     1392
   76.719     1568
   76.734     1628
   76.749     1478
   76.764     1463
   76.779     1485
   76.794     1492
   76.809     1447
   76.824     1349
   76.839     1437
   76.854     1396
   76.869     1288
   76.884     1345
   76.899     1454
   76.914     1441
   76.929     1436
   76.944     1359
   76.959     1270
   76.974     1337
   76.989     1462
   77.004     1418
   77.019     1418
   77.034     1599
   77.049     1607
   77.064     1491
   77.079     1485
   77.094     1607
   77.109     1581
   77.124     1391
   77.139     1230
   77.154     1207
   77.169     1553
   77.184     1610
   77.199     1493
   77.214     1511
   77.229     1515
   77.244     1476
   77.259     1396
   77.274     1366
   77.289     1404
   77.304     1407
   77.319     1509
   77.334     1410
   77.349     1538
   77.364     1577
   77.379     1583
   77.394     1387
   77.409     1274
   77.424     1612
   77.439     1585
   77.454     1468
   77.469     1289
   77.484     1384
   77.499     1357
   77.514     1443
   77.529     1361
   77.544     1391
   77.559     1267
   77.574     1256
   77.589     1287
   77.604     1495
   77.619     1452
   77.634     1365
   77.649     1327
   77.664     1405
   77.679     1211
   77.694     1148
   77.709     1194
   77.724     1135
   77.739     1087
   77.754     1222
   77.769     1174
   77.784     1308
   77.799     1525
   77.814     1329
   77.829     1170
   77.844     1246
   77.859     1209
   77.874     1231
   77.889     1453
   77.904     1257
   77.919     1263
   77.934     1339
   77.949     1247
   77.964     1482
   77.979     1602
   77.994     1339
   78.009     1241
   78.024     1417
   78.039     1358
   78.054     1247
   78.069     1364
   78.084     1346
   78.099     1479
   78.114     1420
   78.129     1105
   78.144     1175
   78.159     1490
   78.174     1425
   78.189     1088
   78.204     1210
   78.219     1447
   78.234     1467
   78.249     1421
   78.264     1370
   78.279     1458
   78.294     1293
   78.309     1357
   78.324     1378
   78.339     1384
   78.354     1291
   78.369     1366
   78.384     1389
   78.399     1314
   78.414     1611
   78.429     1492
   78.444     1287
   78.459     1376
   78.474     1311
   78.489     1156
   78.504     1157
   78.519     1259
   78.534     1226
   78.549     1226
   78.564     1262
   78.579     1324
   78.594     1364
   78.609     1420
   78.624     1353
   78.639     1454
   78.654     1665
   78.669     1712
   78.684     1867
   78.699     1480
   78.714     1392
   78.729     1476
   78.744     1388
   78.759     1301
   78.774     1434
   78.789     1484
   78.804     1454
   78.819     1364
   78.834     1611
   78.849     1378
   78.864     1309
   78.879     1302
   78.894     1417
   78.909     1450
   78.924     1465
   78.939     1452
   78.954     1490
   78.969     1422
   78.984     1435
   78.999     1342
   79.014     1250
   79.029     1354
   79.044     1473
   79.059     1414
   79.074     1461
   79.089     1475
   79.104     1462
   79.119     1462
   79.134     1442
   79.149     1218
   79.164     1186
   79.179     1379
   79.194     1465
   79.209     1348
   79.224     1336
   79.239     1274
   79.254     1388
   79.269     1506
   79.284     1418
   79.299     1390
   79.314     1201
   79.329     1256
   79.344     1292
   79.359     1354
   79.374     1477
   79.389     1384
   79.404     1270
   79.419     1335
   79.434     1316
   79.449     1282
   79.464     1288
   79.479     1457
   79.494     1508
   79.509     1341
   79.524     1361
   79.539     1406
   79.554     1266
   79.569     1278
   79.584     1355
   79.599     1313
   79.614     1356
   79.629     1411
   79.644     1251
   79.659     1322
   79.674     1464
   79.689     1366
   79.704     1147
   79.719     1190
   79.734     1477
   79.749     1548
   79.764     1410
   79.779     1375
   79.794     1339
   79.809     1280
   79.824     1415
   79.839     1430
   79.854     1313
   79.869     1291
   79.884     1243
   79.899     1257
   79.914     1272
   79.929     1255
   79.944     1402
   79.959     1406
   79.974     1231
   79.989     1171
   80.004     1263
   80.019     1386
   80.034     1441
   80.049     1392
   80.064     1472
   80.079     1345
   80.094     1340
   80.109     1385
   80.124     1331
   80.139     1378
   80.154     1466
   80.169     1477
   80.184     1404
   80.199     1337
   80.214     1515
   80.229     1416
   80.244     1236
   80.259     1272
   80.274     1390
   80.289     1564
   80.304     1553
   80.319     1526
   80.334     1696
   80.349     1568
   80.364     1531
   80.379     1471
   80.394     1572
   80.409     1583
   80.424     1525
   80.439     1541
   80.454     1333
   80.469     1270
   80.484     1335
   80.499     1391
   80.514     1522
   80.529     1515
   80.544     1398
   80.559     1405
   80.574     1701
   80.589     1697
   80.604     1549
   80.619     1540
   80.634     1435
   80.649     1343
   80.664     1394
   80.679     1297
   80.694     1468
   80.709     1726
   80.724     1595
   80.739     1384
   80.754     1443
   80.769     1583
   80.784     1556
   80.799     1475
   80.814     1662
   80.829     1713
   80.844     1493
   80.859     1408
   80.874     1453
   80.889     1458
   80.904     1405
   80.919     1569
   80.934     1564
   80.949     1298
   80.964     1422
   80.979     1480
   80.994     1458
   81.009     1444
   81.024     1582
   81.039     1529
   81.054     1610
   81.069     1507
   81.084     1432
   81.099     1558
   81.114     1387
   81.129     1531
   81.144     1750
   81.159     1563
   81.174     1406
   81.189     1399
   81.204     1415
   81.219     1313
   81.234     1455
   81.249     1566
   81.264     1496
   81.279     1514
   81.294     1408
   81.309     1405
   81.324     1454
   81.339     1418
   81.354     1454
   81.369     1460
   81.384     1663
   81.399     1429
   81.414     1389
   81.429     1389
   81.444     1326
   81.459     1491
   81.474     1404
   81.489     1290
   81.504     1407
   81.519     1620
   81.534     1632
   81.549     1650
   81.564     1518
   81.579     1279
   81.594     1499
   81.609     1484
   81.624     1425
   81.639     1380
   81.654     1566
   81.669     1555
   81.684     1333
   81.699     1345
   81.714     1325
   81.729     1365
   81.744     1465
   81.759     1675
   81.774     1390
   81.789     1510
   81.804     1325
   81.819     1342
   81.834     1563
   81.849     1704
   81.864     1677
   81.879     1349
   81.894     1355
   81.909     1241
   81.924     1370
   81.939     1595
   81.954     1518
   81.969     1391
   81.984     1659
   81.999     1446
   82.014     1393
   82.029     1630
   82.044     1389
   82.059     1307
   82.074     1442
   82.089     1520
   82.104     1339
   82.119     1237
   82.134     1411
   82.149     1459
   82.164     1449
   82.179     1353
   82.194     1424
   82.209     1272
   82.224     1569
   82.239     1529
   82.254     1325
   82.269     1271
   82.284     1588
   82.299     1338
   82.314     1469
   82.329     1455
   82.344     1664
   82.359     1670
   82.374     2032
   82.389     1674
   82.404     1603
   82.419     1559
   82.434     1671
   82.449     1516
   82.464     1551
   82.479     1674
   82.494     1418
   82.509     1381
   82.524     1659
   82.539     1558
   82.554     1648
   82.569     1703
   82.584     1577
   82.599     1620
   82.614     1517
   82.629     1419
   82.644     1510
   82.659     1587
   82.674     1615
   82.689     1932
   82.704     1882
   82.719     1775
   82.734     1869
   82.749     1636
   82.764     1534
   82.779     1502
   82.794     1627
   82.809     1818
   82.824     1732
   82.839     1574
   82.854     1561
   82.869     1675
   82.884     1569
   82.899     1432
   82.914     1627
   82.929     1841
   82.944     1591
   82.959     1575
   82.974     1598
   82.989     1608
   83.004     1502
   83.019     1380
   83.034     1467
   83.049     1517
   83.064     1560
   83.079     1574
   83.094     1449
   83.109     1449
   83.124     1479
   83.139     1536
   83.154     1517
   83.169     1393
   83.184     1277
   83.199     1358
   83.214     1308
   83.229     1503
   83.244     1473
   83.259     1563
   83.274     1504
   83.289     1642
   83.304     1537
   83.319     1342
   83.334     1431
   83.349     1456
   83.364     1591
   83.379     1546
   83.394     1503
   83.409     1561
   83.424     1541
   83.439     1502
   83.454     1473
   83.469     1467
   83.484     1425
   83.499     1389
   83.514     1509
   83.529     1442
   83.544     1473
   83.559     1555
   83.574     1450
   83.589     1522
   83.604     1572
   83.619     1487
   83.634     1317
   83.649     1404
   83.664     1465
   83.679     1305
   83.694     1446
   83.709     1596
   83.724     1561
   83.739     1495
   83.754     1353
   83.769     1242
   83.784     1364
   83.799     1577
   83.814     1537
   83.829     1394
   83.844     1431
   83.859     1374
   83.874     1312
   83.889     1422
   83.904     1503
   83.919     1477
   83.934     1420
   83.949     1350
   83.964     1274
   83.979     1288
   83.994     1461
   84.009     1552
   84.024     1394
   84.039     1323
   84.054     1465
   84.069     1467
   84.084     1403
   84.099     1474
   84.114     1327
   84.129     1391
   84.144     1612
   84.159     1489
   84.174     1387
   84.189     1342
   84.204     1353
   84.219     1298
   84.234     1441
   84.249     1258
   84.264     1418
   84.279     1409
   84.294     1471
   84.309     1431
   84.324     1501
   84.339     1405
   84.354     1382
   84.369     1387
   84.384     1342
   84.399     1365
   84.414     1598
   84.429     1751
   84.444     1626
   84.459     1664
   84.474     1517
   84.489     1503
   84.504     1435
   84.519     1375
   84.534     1402
   84.549     1496
   84.564     1440
   84.579     1380
   84.594     1273
   84.609     1474
   84.624     1478
   84.639     1620
   84.654     1557
   84.669     1235
   84.684     1359
   84.699     1602
   84.714     1402
   84.729     1408
   84.744     1252
   84.759     1454
   84.774     1735
   84.789     1819
   84.804     1687
   84.819     1472
   84.834     1352
   84.849     1873
   84.864     2009
   84.879     1615
   84.894     1699
   84.909     1527
   84.924     2018
   84.939     1708
   84.954     1645
   84.969     1582
   84.984     1451
   84.999     1665
   85.014     1555
   85.029     1468
   85.044     1465
   85.059     1368
   85.074     1715
   85.089     1601
   85.104     1521
   85.119     1377
   85.134     1490
   85.149     1583
   85.164     1598
   85.179     1630
   85.194     1461
   85.209     1483
   85.224     1439
   85.239     1428
   85.254     1494
   85.269     1336
   85.284     1297
   85.299     1498
   85.314     1728
   85.329     1615
   85.344     1667
   85.359     1691
   85.374     1366
   85.389     1330
   85.404     1532
   85.419     1638
   85.434     1482
   85.449     1440
   85.464     1736
   85.479     1665
   85.494     1572
   85.509     1620
   85.524     1788
   85.539     1581
   85.554     1526
   85.569     1428
   85.584     1565
   85.599     1560
   85.614     1512
   85.629     1513
   85.644     1561
   85.659     1578
   85.674     1417
   85.689     1461
   85.704     1450
   85.719     1487
   85.734     1392
   85.749     1386
   85.764     1561
   85.779     1467
   85.794     1392
   85.809     1487
   85.824     1381
   85.839     1373
   85.854     1324
   85.869     1284
   85.884     1383
   85.899     1328
   85.914     1406
   85.929     1502
   85.944     1309
   85.959     1217
   85.974     1462
   85.989     1608
   86.004     1470
   86.019     1478
   86.034     1615
   86.049     1508
   86.064     1467
   86.079     1495
   86.094     1479
   86.109     1517
   86.124     1434
   86.139     1376
   86.154     1488
   86.169     1521
   86.184     1502
   86.199     1613
   86.214     1550
   86.229     1440
   86.244     1434
   86.259     1447
   86.274     1601
   86.289     1604
   86.304     1559
   86.319     1646
   86.334     1573
   86.349     1572
   86.364     1545
   86.379     1519
   86.394     1582
   86.409     1549
   86.424     1658
   86.439     1674
   86.454     1741
   86.469     1529
   86.484     1472
   86.499     1476
   86.514     1572
   86.529     1596
   86.544     1540
   86.559     1488
   86.574     1621
   86.589     1635
   86.604     1458
   86.619     1416
   86.634     1324
   86.649     1597
   86.664     1745
   86.679     1634
   86.694     1768
   86.709     1693
   86.724     1560
   86.739     1493
   86.754     1614
   86.769     1625
   86.784     1585
   86.799     1443
   86.814     1468
   86.829     1678
   86.844     1752
   86.859     1661
   86.874     1685
   86.889     1493
   86.904     1641
   86.919     1651
   86.934     1609
   86.949     1621
   86.964     1606
   86.979     1411
   86.994     1558
   87.009     1760
   87.024     1628
   87.039     1596
   87.054     1546
   87.069     1491
   87.084     1490
   87.099     1393
   87.114     1459
   87.129     1489
   87.144     1425
   87.159     1482
   87.174     1440
   87.189     1420
   87.204     1492
   87.219     1476
   87.234     1422
   87.249     1415
   87.264     1417
   87.279     1755
   87.294     1733
   87.309     1439
   87.324     1457
   87.339     1492
   87.354     1389
   87.369     1461
   87.384     1643
   87.399     1510
   87.414     1493
   87.429     1534
   87.444     1576
   87.459     1743
   87.474     1598
   87.489     1428
   87.504     1544
   87.519     1557
   87.534     1378
   87.549     1453
   87.564     1582
   87.579     1504
   87.594     1707
   87.609     1565
   87.624     1333
   87.639     1476
   87.654     1625
   87.669     1381
   87.684     1453
   87.699     1580
   87.714     1799
   87.729     1649
   87.744     1471
   87.759     1208
   87.774     1289
   87.789     1343
   87.804     1254
   87.819     1529
   87.834     1429
   87.849     1330
   87.864     1220
   87.879     1364
   87.894     1304
   87.909     1439
   87.924     1568
   87.939     1469
   87.954     1256
   87.969     1353
   87.984     1188
   87.999     1411
   88.014     1517
   88.029     1528
   88.044     1372
   88.059     1458
   88.074     1489
   88.089     1538
   88.104     1432
   88.119     1530
   88.134     1266
   88.149     1212
   88.164     1298
   88.179     1228
   88.194     1267
   88.209     1332
   88.224     1369
   88.239     1479
   88.254     1458
   88.269     1418
   88.284     1634
   88.299     1346
   88.314     1459
   88.329     1258
   88.344     1432
   88.359     1605
   88.374     1540
   88.389     1553
   88.404     1622
   88.419     1677
   88.434     1510
   88.449     1625
   88.464     1682
   88.479     1604
   88.494     1622
   88.509     1763
   88.524     1407
   88.539     1468
   88.554     1473
   88.569     1739
   88.584     1639
   88.599     1440
   88.614     1499
   88.629     1549
   88.644     1325
   88.659     1595
   88.674     1649
   88.689     1306
   88.704     1271
   88.719     1517
   88.734     1465
   88.749     1561
   88.764     1650
   88.779     1635
   88.794     1666
   88.809     1653
   88.824     1538
   88.839     1495
   88.854     1572
   88.869     1819
   88.884     1775
   88.899     1618
   88.914     1371
   88.929     1363
   88.944     1337
   88.959     1500
   88.974     1806
   88.989     1465
   89.004     1601
   89.019     1480
   89.034     1377
   89.049     1319
   89.064     1638
   89.079     1454
   89.094     1404
   89.109     1584
   89.124     1440
   89.139     1557
   89.154     1427
   89.169     1640
   89.184     1665
   89.199     1474
   89.214     1451
   89.229     1468
   89.244     1427
   89.259     1296
   89.274     1634
   89.289     1629
   89.304     1696
   89.319     1432
   89.334     1448
   89.349     1624
   89.364     1666
   89.379     1593
   89.394     1396
   89.409     1495
   89.424     1587
   89.439     1344
   89.454     1482
   89.469     1482
   89.484     1456
   89.499     1551
   89.514     1598
   89.529     1634
   89.544     1486
   89.559     1517
   89.574     1848
   89.589     1643
   89.604     1457
   89.619     1431
   89.634     1563
   89.649     1523
   89.664     1613
   89.679     1462
   89.694     1538
   89.709     1775
   89.724     1360
   89.739     1302
   89.754     1383
   89.769     1370
   89.784     1545
   89.799     1495
   89.814     1429
   89.829     1619
   89.844     1388
   89.859     1407
   89.874     1423
   89.889     1579
   89.904     1693
   89.919     1767
   89.934     1661
   89.949     1567
   89.964     1438
   89.979     1512
   89.994     1418
   90.009     1652
   90.024     1531
   90.039     1482
   90.054     1534
   90.069     1491
   90.084     1619
   90.099     1487
   90.114     1453
   90.129     1479
   90.144     1562
   90.159     1537
   90.174     1609
   90.189     1435
   90.204     1539
   90.219     1497
   90.234     1356
   90.249     1525
   90.264     1714
   90.279     1514
   90.294     1485
   90.309     1491
   90.324     1536
   90.339     1524
   90.354     1482
   90.369     1372
   90.384     1353
   90.399     1419
   90.414     1434
   90.429     1595
   90.444     1582
   90.459     1419
   90.474     1557
   90.489     1819
   90.504     1591
   90.519     1312
   90.534     1418
   90.549     1588
   90.564     1456
   90.579     1399
   90.594     1468
   90.609     1532
   90.624     1540
   90.639     1506
   90.654     1515
   90.669     1642
   90.684     1838
   90.699     1691
   90.714     1411
   90.729     1330
   90.744     1344
   90.759     1538
   90.774     1565
   90.789     1443
   90.804     1353
   90.819     1370
   90.834     1404
   90.849     1539
   90.864     1598
   90.879     1551
   90.894     1563
   90.909     1583
   90.924     1453
   90.939     1418
   90.954     1569
   90.969     1639
   90.984     1639
   90.999     1528
   91.014     1547
   91.029     1674
   91.044     1718
   91.059     1668
   91.074     1553
   91.089     1606
   91.104     1586
   91.119     1439
   91.134     1558
   91.149     1860
   91.164     1716
   91.179     1593
   91.194     1581
   91.209     1478
   91.224     1613
   91.239     1622
   91.254     1456
   91.269     1617
   91.284     1732
   91.299     1498
   91.314     1545
   91.329     1467
   91.344     1453
   91.359     1527
   91.374     1579
   91.389     1563
   91.404     1723
   91.419     1642
   91.434     1501
   91.449     1455
   91.464     1581
   91.479     1602
   91.494     1506
   91.509     1481
   91.524     1499
   91.539     1559
   91.554     1421
   91.569     1505
   91.584     1604
   91.599     1416
   91.614     1474
   91.629     1616
   91.644     1632
   91.659     1520
   91.674     1553
   91.689     1492
   91.704     1584
   91.719     1691
   91.734     1658
   91.749     1540
   91.764     1535
   91.779     1502
   91.794     1732
   91.809     1750
   91.824     1454
   91.839     1377
   91.854     1507
   91.869     1535
   91.884     1432
   91.899     1529
   91.914     1774
   91.929     1666
   91.944     1762
   91.959     1627
   91.974     1699
   91.989     1469
   92.004     1372
   92.019     1486
   92.034     1456
   92.049     1455
   92.064     1726
   92.079     1844
   92.094     1837
   92.109     1653
   92.124     1869
   92.139     1801
   92.154     1452
   92.169     1585
   92.184     1852
   92.199     1825
   92.214     1827
   92.229     1643
   92.244     1632
   92.259     1757
   92.274     1787
   92.289     1630
   92.304     1588
   92.319     1549
   92.334     1534
   92.349     1511
   92.364     1572
   92.379     1685
   92.394     1648
   92.409     1555
   92.424     1707
   92.439     1714
   92.454     1598
   92.469     1705
   92.484     1737
   92.499     1635
   92.514     1688
   92.529     1885
   92.544     1644
   92.559     1482
   92.574     1549
   92.589     1574
   92.604     1604
   92.619     1612
   92.634     1707
   92.649     1701
   92.664     1532
   92.679     1778
   92.694     1748
   92.709     1558
   92.724     1835
   92.739     1770
   92.754     1685
   92.769     1852
   92.784     1737
   92.799     1764
   92.814     1739
   92.829     1656
   92.844     1705
   92.859     1639
   92.874     1496
   92.889     1745
   92.904     1679
   92.919     1577
   92.934     1772
   92.949     1448
   92.964     1617
   92.979     2128
   92.994     1524
   93.009     1676
   93.024     1571
   93.039     1477
   93.054     1702
   93.069     1701
   93.084     1611
   93.099     1940
   93.114     1503
   93.129     1551
   93.144     1526
   93.159     1700
   93.174     1656
   93.189     1589
   93.204     1535
   93.219     1788
   93.234     1558
   93.249     1457
   93.264     1743
   93.279     1761
   93.294     1612
   93.309     1506
   93.324     1546
   93.339     1595
   93.354     1636
   93.369     1623
   93.384     1769
   93.399     1752
   93.414     1647
   93.429     1764
   93.444     1774
   93.459     1725
   93.474     1722
   93.489     1733
   93.504     1689
   93.519     1710
   93.534     1604
   93.549     1828
   93.564     1533
   93.579     1563
   93.594     1609
   93.609     1639
   93.624     1405
   93.639     1408
   93.654     1481
   93.669     1345
   93.684     1369
   93.699     1429
   93.714     1480
   93.729     1402
   93.744     1279
   93.759     1308
   93.774     1561
   93.789     1765
   93.804     1518
   93.819     1581
   93.834     1438
   93.849     1330
   93.864     1364
   93.879     1353
   93.894     1490
   93.909     1544
   93.924     1536
   93.939     1521
   93.954     1461
   93.969     1440
   93.984     1453
   93.999     1441
   94.014     1569
   94.029     1706
   94.044     1673
   94.059     1441
   94.074     1409
   94.089     1413
   94.104     1453
   94.119     1551
   94.134     1453
   94.149     1330
   94.164     1362
   94.179     1404
   94.194     1523
   94.209     1325
   94.224     1629
   94.239     1508
   94.254     1409
   94.269     1404
   94.284     1463
   94.299     1646
   94.314     1528
   94.329     1493
   94.344     1440
   94.359     1350
   94.374     1357
   94.389     1246
   94.404     1549
   94.419     1447
   94.434     1481
   94.449     1438
   94.464     1415
   94.479     1454
   94.494     1582
   94.509     1420
   94.524     1268
   94.539     1496
   94.554     1542
   94.569     1303
   94.584     1418
   94.599     1403
   94.614     1578
   94.629     1527
   94.644     1410
   94.659     1455
   94.674     1532
   94.689     1437
   94.704     1489
   94.719     1480
   94.734     1596
   94.749     1672
   94.764     1764
   94.779     1482
   94.794     1406
   94.809     1502
   94.824     1650
   94.839     1520
   94.854     1385
   94.869     1390
   94.884     1485
   94.899     1354
   94.914     1550
   94.929     1439
   94.944     1283
   94.959     1487
   94.974     1780
   94.989     1883
   95.004     1677
   95.019     1669
   95.034     1650
   95.049     1654
   95.064     1621
   95.079     1549
   95.094     1644
   95.109     1591
   95.124     1456
   95.139     1507
   95.154     1630
   95.169     1629
   95.184     1582
   95.199     1518
   95.214     1370
   95.229     1393
   95.244     1535
   95.259     1575
   95.274     1589
   95.289     1761
   95.304     1847
   95.319     1697
   95.334     1602
   95.349     1755
   95.364     1764
   95.379     1588
   95.394     1422
   95.409     1412
   95.424     1770
   95.439     1762
   95.454     1643
   95.469     1651
   95.484     1681
   95.499     1660
   95.514     1550
   95.529     1512
   95.544     1590
   95.559     1601
   95.574     1699
   95.589     1583
   95.604     1650
   95.619     1647
   95.634     1688
   95.649     1565
   95.664     1500
   95.679     1872
   95.694     1843
   95.709     1652
   95.724     1414
   95.739     1575
   95.754     1556
   95.769     1662
   95.784     1584
   95.799     1630
   95.814     1402
   95.829     1345
   95.844     1424
   95.859     1692
   95.874     1664
   95.889     1590
   95.904     1534
   95.919     1588
   95.934     1375
   95.949     1319
   95.964     1344
   95.979     1250
   95.994     1248
   96.009     1443
   96.024     1349
   96.039     1547
   96.054     1823
   96.069     1565
   96.084     1328
   96.099     1431
   96.114     1363
   96.129     1432
   96.144     1670
   96.159     1373
   96.174     1396
   96.189     1572
   96.204     1428
   96.219     1753
   96.234     1847
   96.249     1564
   96.264     1398
   96.279     1650
   96.294     1528
   96.309     1395
   96.324     1639
   96.339     1574
   96.354     1695
   96.369     1629
   96.384     1253
   96.399     1328
   96.414     1691
   96.429     1660
   96.444     1265
   96.459     1393
   96.474     1687
   96.489     1717
   96.504     1625
   96.519     1576
   96.534     1667
   96.549     1494
   96.564     1565
   96.579     1608
   96.594     1588
   96.609     1494
   96.624     1595
   96.639     1602
   96.654     1528
   96.669     1863
   96.684     1743
   96.699     1536
   96.714     1571
   96.729     1546
   96.744     1400
   96.759     1342
   96.774     1437
   96.789     1429
   96.804     1394
   96.819     1431
   96.834     1551
   96.849     1649
   96.864     1703
   96.879     1581
   96.894     1628
   96.909     1896
   96.924     1992
   96.939     2229
   96.954     1829
   96.969     1710
   96.984     1768
   96.999     1617
   97.014     1492
   97.029     1644
   97.044     1679
   97.059     1709
   97.074     1564
   97.089     1892
   97.104     1629
   97.119     1535
   97.134     1559
   97.149     1663
   97.164     1709
   97.179     1695
   97.194     1714
   97.209     1803
   97.224     1710
   97.239     1699
   97.254     1590
   97.269     1510
   97.284     1641
   97.299     1797
   97.314     1692
   97.329     1760
   97.344     1741
   97.359     1733
   97.374     1727
   97.389     1737
   97.404     1429
   97.419     1395
   97.434     1643
   97.449     1778
   97.464     1638
   97.479     1568
   97.494     1438
   97.509     1601
   97.524     1765
   97.539     1599
   97.554     1565
   97.569     1397
   97.584     1473
   97.599     1526
   97.614     1537
   97.629     1647
   97.644     1563
   97.659     1475
   97.674     1506
   97.689     1450
   97.704     1417
   97.719     1429
   97.734     1650
   97.749     1660
   97.764     1505
   97.779     1553
   97.794     1647
   97.809     1502
   97.824     1560
   97.839     1623
   97.854     1477
   97.869     1498
   97.884     1615
   97.899     1389
   97.914     1450
   97.929     1613
   97.944     1497
   97.959     1266
   97.974     1354
   97.989     1680
   98.004     1726
   98.019     1614
   98.034     1523
   98.049     1459
   98.064     1409
   98.079     1535
   98.094     1493
   98.109     1427
   98.124     1503
   98.139     1423
   98.154     1375
   98.169     1346
   98.184     1370
   98.199     1572
   98.214     1561
   98.229     1266
   98.244     1244
   98.259     1368
   98.274     1447
   98.289     1485
   98.304     1456
   98.319     1589
   98.334     1497
   98.349     1505
   98.364     1507
   98.379     1426
   98.394     1509
   98.409     1646
   98.424     1631
   98.439     1567
   98.454     1496
   98.469     1687
   98.484     1567
   98.499     1325
   98.514     1392
   98.529     1560
   98.544     1732
   98.559     1704
   98.574     1671
   98.589     1778
   98.604     1608
   98.619     1603
   98.634     1599
   98.649     1708
   98.664     1693
   98.679     1661
   98.694     1684
   98.709     1452
   98.724     1407
   98.739     1458
   98.754     1487
   98.769     1591
   98.784     1598
   98.799     1538
   98.814     1576
   98.829     1909
   98.844     1842
   98.859     1700
   98.874     1682
   98.889     1586
   98.904     1504
   98.919     1553
   98.934     1418
   98.949     1592
   98.964     1853
   98.979     1828
   98.994     1610
   99.009     1623
   99.024     1756
   99.039     1718
   99.054     1585
   99.069     1741
   99.084     1819
   99.099     1622
   99.114     1570
   99.129     1580
   99.144     1562
   99.159     1552
   99.174     1731
   99.189     1702
   99.204     1427
   99.219     1571
   99.234     1659
   99.249     1645
   99.264     1611
   99.279     1779
   99.294     1732
   99.309     1785
   99.324     1688
   99.339     1596
   99.354     1731
   99.369     1491
   99.384     1645
   99.399     1843
   99.414     1674
   99.429     1534
   99.444     1536
   99.459     1546
   99.474     1430
   99.489     1596
   99.504     1750
   99.519     1738
   99.534     1699
   99.549     1591
   99.564     1588
   99.579     1605
   99.594     1549
   99.609     1582
   99.624     1612
   99.639     1823
   99.654     1541
   99.669     1581
   99.684     1538
   99.699     1449
   99.714     1623
   99.729     1491
   99.744     1471
   99.759     1591
   99.774     1721
   99.789     1696
   99.804     1872
   99.819     1716
   99.834     1404
   99.849     1688
   99.864     1628
   99.879     1543
   99.894     1464
   99.909     1752
   99.924     1727
   99.939     1503
   99.954     1511
   99.969     1375
   99.984     1521
   99.999     1596
  100.014     1728
  100.029     1557
  100.044     1693
  100.059     1546
  100.074     1484
  100.089     1733
  100.104     1936
  100.119     1861
  100.134     1593
  100.149     1582
  100.164     1370
  100.179     1488
  100.194     1836
  100.209     1721
  100.224     1483
  100.239     1853
  100.254     1584
  100.269     1492
  100.284     1706
  100.299     1534
  100.314     1464
  100.329     1639
  100.344     1764
  100.359     1520
  100.374     1406
  100.389     1646
  100.404     1633
  100.419     1776
  100.434     1506
  100.449     1629
  100.464     1407
  100.479     1715
  100.494     1816
  100.509     1472
  100.524     1392
  100.539     1756
  100.554     1599
  100.569     1637
  100.584     1705
  100.599     1956
  100.614     1932
  100.629     2242
  100.644     1877
  100.659     1717
  100.674     1712
  100.689     1804
  100.704     1719
  100.719     1761
  100.734     1860
  100.749     1533
  100.764     1550
  100.779     1853
  100.794     1722
  100.809     1778
  100.824     1875
  100.839     1708
  100.854     1763
  100.869     1637
  100.884     1523
  100.899     1694
  100.914     1823
  100.929     1761
  100.944     2142
  100.959     2051
  100.974     1918
  100.989     2118
  101.004     1832
  101.019     1692
  101.034     1675
  101.049     1843
  101.064     2052
  101.079     1925
  101.094     1715
  101.109     1733
  101.124     1784
  101.139     1590
  101.154     1471
  101.169     1818
  101.184     2069
  101.199     1726
  101.214     1726
  101.229     1687
  101.244     1750
  101.259     1601
  101.274     1476
  101.289     1600
  101.304     1639
  101.319     1645
  101.334     1706
  101.349     1647
  101.364     1643
  101.379     1546
  101.394     1615
  101.409     1710
  101.424     1507
  101.439     1359
  101.454     1504
  101.469     1436
  101.484     1683
  101.499     1606
  101.514     1717
  101.529     1658
  101.544     1894
  101.559     1783
  101.574     1550
  101.589     1624
  101.604     1676
  101.619     1757
  101.634     1671
  101.649     1661
  101.664     1697
  101.679     1718
  101.694     1697
  101.709     1697
  101.724     1726
  101.739     1605
  101.754     1617
  101.769     1726
  101.784     1553
  101.799     1568
  101.814     1635
  101.829     1562
  101.844     1747
  101.859     1871
  101.874     1698
  101.889     1400
  101.904     1462
  101.919     1571
  101.934     1472
  101.949     1662
  101.964     1859
  101.979     1805
  101.994     1678
  102.009     1508
  102.024     1381
  102.039     1523
  102.054     1759
  102.069     1712
  102.084     1576
  102.099     1639
  102.114     1594
  102.129     1489
  102.144     1546
  102.159     1622
  102.174     1651
  102.189     1527
  102.204     1503
  102.219     1558
  102.234     1548
  102.249     1735
  102.264     1847
  102.279     1530
  102.294     1423
  102.309     1581
  102.324     1623
  102.339     1615
  102.354     1643
  102.369     1500
  102.384     1636
  102.399     1845
  102.414     1668
  102.429     1521
  102.444     1488
  102.459     1549
  102.474     1444
  102.489     1599
  102.504     1397
  102.519     1559
  102.534     1582
  102.549     1664
  102.564     1552
  102.579     1672
  102.594     1530
  102.609     1498
  102.624     1527
  102.639     1496
  102.654     1629
  102.669     1792
  102.684     1863
  102.699     1680
  102.714     1791
  102.729     1641
  102.744     1613
  102.759     1557
  102.774     1514
  102.789     1463
  102.804     1583
  102.819     1572
  102.834     1541
  102.849     1469
  102.864     1631
  102.879     1663
  102.894     1815
  102.909     1782
  102.924     1375
  102.939     1557
  102.954     1872
  102.969     1599
  102.984     1621
  102.999     1355
  103.014     1660
  103.029     1834
  103.044     2027
  103.059     1872
  103.074     1675
  103.089     1534
  103.104     2065
  103.119     2203
  103.134     1754
  103.149     2050
  103.164     1816
  103.179     2246
  103.194     1832
  103.209     1767
  103.224     1690
  103.239     1547
  103.254     1892
  103.269     1670
  103.284     1580
  103.299     1508
  103.314     1531
  103.329     1940
  103.344     1796
  103.359     1646
  103.374     1551
  103.389     1621
  103.404     1811
  103.419     1759
  103.434     1715
  103.449     1649
  103.464     1620
  103.479     1530
  103.494     1598
  103.509     1596
  103.524     1531
  103.539     1333
  103.554     1583
  103.569     1811
  103.584     1744
  103.599     1743
  103.614     1832
  103.629     1573
  103.644     1465
  103.659     1640
  103.674     1763
  103.689     1626
  103.704     1590
  103.719     1900
  103.734     1889
  103.749     1838
  103.764     1856
  103.779     2004
  103.794     1751
  103.809     1699
  103.824     1551
  103.839     1733
  103.854     1774
  103.869     1757
  103.884     1716
  103.899     1774
  103.914     1818
  103.929     1582
  103.944     1655
  103.959     1624
  103.974     1679
  103.989     1612
  104.004     1578
  104.019     1752
  104.034     1639
  104.049     1551
  104.064     1697
  104.079     1621
  104.094     1595
  104.109     1604
  104.124     1577
  104.139     1656
  104.154     1543
  104.169     1564
  104.184     1701
  104.199     1577
  104.214     1418
  104.229     1628
  104.244     1841
  104.259     1674
  104.274     1634
  104.289     1870
  104.304     1799
  104.319     1665
  104.334     1655
  104.349     1735
  104.364     1789
  104.379     1632
  104.394     1578
  104.409     1720
  104.424     1764
  104.439     1761
  104.454     1929
  104.469     1835
  104.484     1745
  104.499     1762
  104.514     1713
  104.529     1856
  104.544     1914
  104.559     1859
  104.574     1909
  104.589     1846
  104.604     1789
  104.619     1787
  104.634     1837
  104.649     1841
  104.664     1774
  104.679     1931
  104.694     1868
  104.709     1915
  104.724     1744
  104.739     1677
  104.754     1732
  104.769     1841
  104.784     1866
  104.799     1810
  104.814     1723
  104.829     1921
  104.844     1906
  104.859     1661
  104.874     1668
  104.889     1658
  104.904     1908
  104.919     2011
  104.934     1887
  104.949     2030
  104.964     1956
  104.979     1793
  104.994     1705
  105.009     1860
  105.024     1850
  105.039     1819
  105.054     1616
  105.069     1635
  105.084     1872
  105.099     2070
  105.114     1975
  105.129     1989
  105.144     1767
  105.159     1868
  105.174     1835
  105.189     1783
  105.204     1853
  105.219     1781
  105.234     1595
  105.249     1766
  105.264     1937
  105.279     1754
  105.294     1768
  105.309     1797
  105.324     1860
  105.339     1808
  105.354     1631
  105.369     1643
  105.384     1719
  105.399     1713
  105.414     1752
  105.429     1586
  105.444     1522
  105.459     1662
  105.474     1708
  105.489     1699
  105.504     1600
  105.519     1629
  105.534     2059
  105.549     1922
  105.564     1642
  105.579     1691
  105.594     1892
  105.609     1682
  105.624     1726
  105.639     1912
  105.654     1763
  105.669     1765
  105.684     1870
  105.699     1751
  105.714     1966
  105.729     1796
  105.744     1662
  105.759     1875
  105.774     1844
  105.789     1597
  105.804     1678
  105.819     1805
  105.834     1687
  105.849     1913
  105.864     1756
  105.879     1538
  105.894     1707
  105.909     1846
  105.924     1668
  105.939     1673
  105.954     1747
  105.969     1926
  105.984     1834
  105.999     1662
  106.014     1459
  106.029     1574
  106.044     1551
  106.059     1447
  106.074     1747
  106.089     1617
  106.104     1556
  106.119     1401
  106.134     1502
  106.149     1489
  106.164     1730
  106.179     1819
  106.194     1719
  106.209     1408
  106.224     1464
  106.239     1359
  106.254     1587
  106.269     1694
  106.284     1814
  106.299     1566
  106.314     1687
  106.329     1683
  106.344     1739
  106.359     1605
  106.374     1701
  106.389     1440
  106.404     1352
  106.419     1451
  106.434     1359
  106.449     1385
  106.464     1437
  106.479     1506
  106.494     1676
  106.509     1668
  106.524     1639
  106.539     1924
  106.554     1558
  106.569     1659
  106.584     1512
  106.599     1641
  106.614     1810
  106.629     1670
  106.644     1756
  106.659     1851
  106.674     1776
  106.689     1683
  106.704     1831
  106.719     1856
  106.734     1885
  106.749     1867
  106.764     2015
  106.779     1612
  106.794     1723
  106.809     1514
  106.824     1893
  106.839     1799
  106.854     1650
  106.869     1779
  106.884     1771
  106.899     1582
  106.914     1837
  106.929     1828
  106.944     1447
  106.959     1500
  106.974     1573
  106.989     1649
  107.004     1728
  107.019     1878
  107.034     1786
  107.049     1923
  107.064     1837
  107.079     1728
  107.094     1597
  107.109     1774
  107.124     2076
  107.139     2010
  107.154     1911
  107.169     1578
  107.184     1522
  107.199     1488
  107.214     1714
  107.229     2052
  107.244     1638
  107.259     1761
  107.274     1667
  107.289     1581
  107.304     1535
  107.319     1812
  107.334     1514
  107.349     1582
  107.364     1813
  107.379     1566
  107.394     1755
  107.409     1572
  107.424     1837
  107.439     1871
  107.454     1663
  107.469     1660
  107.484     1596
  107.499     1609
  107.514     1516
  107.529     1875
  107.544     1938
  107.559     2000
  107.574     1601
  107.589     1701
  107.604     1879
  107.619     1896
  107.634     1881
  107.649     1533
  107.664     1740
  107.679     1788
  107.694     1566
  107.709     1681
  107.724     1722
  107.739     1718
  107.754     1769
  107.769     1755
  107.784     1730
  107.799     1617
  107.814     1660
  107.829     2149
  107.844     1800
  107.859     1638
  107.874     1587
  107.889     1775
  107.904     1792
  107.919     1835
  107.934     1723
  107.949     1735
  107.964     2003
  107.979     1513
  107.994     1470
  108.009     1614
  108.024     1565
  108.039     1768
  108.054     1687
  108.069     1650
  108.084     1803
  108.099     1575
  108.114     1604
  108.129     1633
  108.144     1832
  108.159     2070
  108.174     2006
  108.189     1837
  108.204     1752
  108.219     1675
  108.234     1728
  108.249     1547
  108.264     1835
  108.279     1747
  108.294     1637
  108.309     1709
  108.324     1733
  108.339     1869
  108.354     1700
  108.369     1643
  108.384     1709
  108.399     1829
  108.414     1763
  108.429     1854
  108.444     1638
  108.459     1701
  108.474     1665
  108.489     1487
  108.504     1715
  108.519     2014
  108.534     1734
  108.549     1694
  108.564     1727
  108.579     1763
  108.594     1719
  108.609     1694
  108.624     1542
  108.639     1563
  108.654     1672
  108.669     1693
  108.684     1850
  108.699     1798
  108.714     1533
  108.729     1736
  108.744     2156
  108.759     1842
  108.774     1494
  108.789     1650
  108.804     1817
  108.819     1685
  108.834     1573
  108.849     1646
  108.864     1723
  108.879     1681
  108.894     1729
  108.909     1745
  108.924     1842
  108.939     2108
  108.954     1939
  108.969     1557
  108.984     1494
  108.999     1513
  109.014     1757
  109.029     1795
  109.044     1585
  109.059     1460
  109.074     1484
  109.089     1514
  109.104     1696
  109.119     1785
  109.134     1805
  109.149     1838
  109.164     1714
  109.179     1554
  109.194     1554
  109.209     1744
  109.224     1843
  109.239     1851
  109.254     1728
  109.269     1689
  109.284     1847
  109.299     1932
  109.314     1823
  109.329     1678
  109.344     1759
  109.359     1809
  109.374     1695
  109.389     1765
  109.404     2062
  109.419     1885
  109.434     1760
  109.449     1756
  109.464     1628
  109.479     1738
  109.494     1742
  109.509     1543
  109.524     1771
  109.539     1973
  109.554     1693
  109.569     1740
  109.584     1681
  109.599     1611
  109.614     1644
  109.629     1756
  109.644     1729
  109.659     1929
  109.674     1873
  109.689     1679
  109.704     1599
  109.719     1779
  109.734     1867
  109.749     1739
  109.764     1736
  109.779     1673
  109.794     1756
  109.809     1717
  109.824     1836
  109.839     1804
  109.854     1595
  109.869     1737
  109.884     1855
  109.899     1843
  109.914     1792
  109.929     1807
  109.944     1705
  109.959     1865
  109.974     1932
  109.989     1888
  110.004     1754
  110.019     1736
  110.034     1618
  110.049     1890
  110.064     2079
  110.079     1680
  110.094     1669
  110.109     1717
  110.124     1763
  110.139     1691
  110.154     1809
  110.169     2080
  110.184     1886
  110.199     2068
  110.214     1882
  110.229     1829
  110.244     1766
  110.259     1565
  110.274     1857
  110.289     1706
  110.304     1727
  110.319     1934
  110.334     2079
  110.349     2133
  110.364     2039
  110.379     2256
  110.394     2095
  110.409     1762
  110.424     1962
  110.439     2199
  110.454     2173
  110.469     2176
  110.484     1976
  110.499     1888
  110.514     2086
  110.529     2078
  110.544     1910
  110.559     1927
  110.574     1855
  110.589     1851
  110.604     1803
  110.619     1824
  110.634     1972
  110.649     1920
  110.664     1835
  110.679     1999
  110.694     2003
  110.709     1924
  110.724     2041
  110.739     2068
  110.754     2021
  110.769     2081
  110.784     2272
  110.799     1946
  110.814     1715
  110.829     1823
  110.844     1885
  110.859     1835
  110.874     1827
  110.889     1982
  110.904     2014
  110.919     1783
  110.934     2023
  110.949     2017
  110.964     1837
  110.979     2148
  110.994     2045
  111.009     1927
  111.024     2187
  111.039     2074
  111.054     2119
  111.069     2079
  111.084     1956
  111.099     2178
  111.114     2065
  111.129     1878
  111.144     2125
  111.159     1977
  111.174     1949
  111.189     2208
  111.204     1735
  111.219     1823
  111.234     2423
  111.249     1877
  111.264     1960
  111.279     1876
  111.294     1754
  111.309     2022
  111.324     2028
  111.339     1923
  111.354     2406
  111.369     1743
  111.384     1878
  111.399     1842
  111.414     2002
  111.429     1907
  111.444     1860
  111.459     1848
  111.474     2128
  111.489     1931
  111.504     1845
  111.519     2134
  111.534     2152
  111.549     1911
  111.564     1771
  111.579     1807
  111.594     1821
  111.609     1892
  111.624     1892
  111.639     2092
  111.654     2142
  111.669     2002
  111.684     2054
  111.699     2013
  111.714     1965
  111.729     2065
  111.744     2156
  111.759     2098
  111.774     2069
  111.789     1826
  111.804     2133
  111.819     1839
  111.834     1819
  111.849     1938
  111.864     1983
  111.879     1649
