# Supplementary material for: A routine for the determination of the microstructure of stacking-faulted nickel cobalt aluminium hydroxide precursors for lithium nickel cobalt aluminium oxide battery materials
Source: J Appl Crystallogr. 2020 Feb 1;53(Pt 1):76–87. doi: 10.1107/S1600576719016212 (PMC6998777; doi:10.1107/S1600576719016212)
Supplement: Supplementary file 3 [file j-53-00076-sup3.txt]

iters 100098
seed
xdd "sample-L002.xy"
	r_exp  1.55423516 r_exp_dash  2.86079705 r_wp  6.41190442 r_wp_dash  11.8020475 r_p  5.04899331 r_p_dash  10.6468519 weighted_Durbin_Watson  0.524657212 gof  4.12544032
	x_calculation_step 0.01
	bkg   2408.78356 -1366.39205  686.991159 -241.392839  17.8553865  58.2645156 -33.5994136 -31.3456186  50.1105845 -110.738827
	start_X  4
	finish_X 62
	LP_Factor( 12.5)
	Zero_Error(,-0.04336)

	convolution_step 4
	Rp 217.5
	Rs 217.5
	Slit_Width( 0.1)
	axial_conv 
		filament_length  6.976035316
		sample_length  11.42539196
		receiving_slit_length  7.60039623
		axial_n_beta  30
	lam
		ymin_on_ymax  0.001
		la  1 lo  0.7093 lh  0.2695
	str 
		LVol_FWHM_CS_G_L( 1, 91.10131, 0.89, 127.36043,,,, 143.10161)
		e0_from_Strain( 0.00197,, 0.38196,, 0.73506)
		r_bragg  2.9729468
		phase_MAC  30.6255837
		phase_name "(CoNiMn)(OH)2"
		MVW( 127184.960, 56690.255, 100.000`)
		space_group P1
		'scale @  3.92387257e-09
		Phase_LAC_1_on_cm( 114.09356)
		Phase_Density_g_on_cm3( 3.72543)
		
		a  = lpa;
		b  = lpa;
		c  = Get(generated_c);
		ga 120
		prm !lpa  5.37682
		
prm !px = 0.15;
prm !py = 0.06;
prm !pcar = 0.07;

		prm !h1 = 4.6395;
		prm !h2 = 0.8170*4.6445;
		
		prm s  1161.06315` min 1e-15
		scale = s 1e-6/ (Nv Nstr);
		
		generate_stack_sequences {
		pr_str { B layers_tol} 10
		number_of_sequences Nstr 100
		number_of_stacks_per_sequence Nv 500
			Transition(A, h1)
				to A = 1-px-py-pcar;          a_add =  0;  b_add = 0;
				to B = px;                    a_add = 1/3; b_add = 0;
				to C = py;                    a_add =  0;  b_add = -1/3;
				to D = pcar*(1-px-py);        a_add =  0;  b_add = 0;
				to E = pcar*px;               a_add = 1/3; b_add = 0;
				to F = pcar*py;               a_add =  0;  b_add = -1/3;
				to G = 0;                     a_add =  0;  b_add = 0;
			Transition(B, A, h1)
				to A = 1-px-py-pcar;          a_add =  0;  b_add = 0;
				to B = px;                    a_add = 1/3; b_add = 0;
				to C = py;                    a_add =  0;  b_add = -1/3;
				to D = pcar*(1-px-py);        a_add =  0;  b_add = 0;
				to E = pcar*px;               a_add = 1/3; b_add = 0;
				to F = pcar*py;               a_add =  0;  b_add = -1/3;
				to G = 0;                     a_add =  0;  b_add = 0;
			Transition(C, A, h1)
				to A = 1-px-py-pcar;          a_add =  0;  b_add = 0;
				to B = px;                    a_add = 1/3; b_add = 0;
				to C = py;                    a_add =  0;  b_add = -1/3;
				to D = pcar*(1-px-py);        a_add =  0;  b_add = 0;
				to E = pcar*px;               a_add = 1/3; b_add = 0;
				to F = pcar*py;               a_add =  0;  b_add = -1/3;
				to G = 0;                     a_add =  0;  b_add = 0;
			Transition(D, A, h2)
				to A = 0;                     a_add =  0;  b_add = 0;
				to B = 0;                     a_add = 1/3; b_add = 0;
				to C = 0;                     a_add =  0;  b_add = -1/3;
				to D = 0;                     a_add =  0;  b_add = 0;
				to E = 0;                     a_add = 1/3; b_add = 0;
				to F = 0;                     a_add =  0;  b_add = -1/3;
				to G = 1;                     a_add =  0;  b_add = 0;
			Transition(E, A, h2)
				to A = 0;                     a_add =  0;  b_add = 0;
				to B = 0;                     a_add = 1/3; b_add = 0;
				to C = 0;                     a_add =  0;  b_add = -1/3;
				to D = 0;                     a_add =  0;  b_add = 0;
				to E = 0;                     a_add = 1/3; b_add = 0;
				to F = 0;                     a_add =  0;  b_add = -1/3;
				to G = 1;                     a_add =  0;  b_add = 0;	
			Transition(F, A, h2)
				to A = 0;                     a_add =  0;  b_add = 0;
				to B = 0;                     a_add = 1/3; b_add = 0;
				to C = 0;                     a_add =  0;  b_add = -1/3;
				to D = 0;                     a_add =  0;  b_add = 0;
				to E = 0;                     a_add = 1/3; b_add = 0;
				to F = 0;                     a_add =  0;  b_add = -1/3;
				to G = 1;                     a_add =  0;  b_add = 0;	
			Transition(G, h2)
				to A = 0;           a_add =  0;  b_add = -1/3;
				to B = 0;           a_add =  0;  b_add = -1/3;
				to C = (1-pcar);    a_add =  0;  b_add = -1/3;
				to D = 0;           a_add =  0;  b_add = -1/3;
				to E = 0;           a_add =  0;  b_add = -1/3;
				to F = pcar;        a_add =  0;  b_add = -1/3;
				to G = 0;           a_add =  0;  b_add = -1/3;
		}
		
		prm !b1  0.34417 min 0 max 3
		prm !b2  0.10000_LIMIT_MIN_0.1 min 0.1 max 5
		prm !b3  6.00000_LIMIT_MIN_0 min 0 max 6
		
		prm !oz  0.22231
		
		
		
		site Ni1 x 0.0000 y 0.0000 z = (0.0000)/Nv; occ Ni+2 0.91  beq = b1; layer A
		site Co1 x 0.0000 y 0.0000 z = (0.0000)/Nv; occ Co+2 0.047 beq = b1; layer A
		site Al1 x 0.0000 y 0.0000 z = (0.0000)/Nv; occ Al+3 0.043 beq = b1; layer A
		site Ni2 x = 1/3; y = 2/3; z = (0.0000)/Nv; occ Ni+2 0.91  beq = b1; layer A
		site Co2 x = 1/3; y = 2/3; z = (0.0000)/Nv; occ Co+2 0.047 beq = b1; layer A
		site Al2 x = 1/3; y = 2/3; z = (0.0000)/Nv; occ Al+3 0.043 beq = b1; layer A
		site Ni3 x = 2/3; y = 1/3; z = (0.0000)/Nv; occ Ni+2 0.91  beq = b1; layer A
		site Co3 x = 2/3; y = 1/3; z = (0.0000)/Nv; occ Co+2 0.047 beq = b1; layer A
		site Al3 x = 2/3; y = 1/3; z = (0.0000)/Nv; occ Al+3 0.043 beq = b1; layer A
		site O1a x = 1/3; y 0.0000 z = (oz)/Nv; occ O-2 = 1; beq = b2; layer A
		site O2a x 0.0000 y = 1/3; z = (oz)/Nv; occ O-2 = 1; beq = b2; layer A
		site O3a x = 2/3; y = 2/3; z = (oz)/Nv; occ O-2 =1; beq = b2; layer A
		site O4a x = 1/3; y = 1/3; z = (-oz)/Nv; occ O-2 = 1; beq = b2; layer A
		site O5a x 0.0000 y = 2/3; z = (-oz)/Nv; occ O-2 = 1; beq = b2; layer A
		site O6a x = 2/3; y 0.0000 z = (-oz)/Nv; occ O-2 = 1; beq = b2; layer A

		site C1  x = 1/3; y = 1/3; z = 0.0000 /Nv; occ C   1 beq = b3; layer G
		site O11 x = 1/3; y 0.0860 z = 0.0000 /Nv; occ O-2 1 beq = b3; layer G
		site O12 x 0.0860 y = 1/3; z = 0.0000 /Nv; occ O-2 1 beq = b3; layer G
		site O13 x 0.5806 y 0.5806 z = 0.0000 /Nv; occ O-2 1 beq = b3; layer G
		
		
		normalize_FCs
		
		peak_buffer_based_on = Xo;
		peak_buffer_based_on_tol 0.1
		
		
